# Supplementary material for: Single‐cell RNA sequencing reveals the characteristics of cerebrospinal fluid tumour environment in breast cancer and lung cancer leptomeningeal metastases
Source: Clin Transl Med. 2022 Jun 9;12(6):e885. doi: 10.1002/ctm2.885 (PMC9178395; doi:10.1002/ctm2.885)
Supplement: Supplementary file 2 — Supporting Material [file CTM2-12-e885-s006.xlsx]

## Sheet: Table S2
Table S2. The signature genes of each cell cluster in CSF
Wilcoxon Rank-Sum test, average log2Foldchange >1, adjusted P-value < 0.01, gene expressed in >25% of cells in a given cell cluster and PCT < 5% in other cell clusters.
PCT: the percentage of cells where the gene is detected
CSF samples of BC-LM-A, B, C, D, E								CSF sample of BC-LM-F
Gene	average log2Foldchange	PCT in a given cell cluster	PCT in other cell clusters	adjusted P-value	cluster			Gene	average log2Foldchange	PCT in a given cell cluster	PCT in other cell clusters	adjusted P-value	cluster
MAL	1.13442	0.337	0.027	0	CD4			MAL	1.11429	0.263	0.011	1.50767e-77	CD4
GZMH	1.93484	0.393	0.039	0	CD8			GZMH	2.18164	0.623	0.071	2.08604e-224	CD8
TRDC	3.23455	0.648	0.014	0	NK			TRDC	3.31404	0.852	0.005	0	NK
KLRC1	2.59077	0.578	0.013	0	NK			KLRC1	2.30198	0.531	0.024	4.72978e-155	NK
XCL2	2.12329	0.475	0.033	0	NK			XCL2	2.42164	0.664	0.058	1.52835e-132	NK
XCL1	1.83224	0.399	0.023	0	NK			XCL1	1.71745	0.391	0.016	4.27177e-117	NK
GZMB	1.62948	0.305	0.047	1.36217e-248	NK			GZMB	2.43686	0.422	0.039	1.79673e-73	NK
KLRF1	1.58523	0.301	0.007	0	NK			KLRF1	2.01969	0.539	0.006	9.39217e-262	NK
TRGC1	1.4123	0.33	0.031	0	NK			TRGC1	0.857584	0.211	0.018	3.00188e-35	NK
SEPP1	2.63828	0.68	0.025	0	Macrophage
CCL3	2.62937	0.312	0.036	0	Macrophage			CCL3	1.77959	0.359	0.045	1.5477e-33	Mac
FCGBP	2.41412	0.652	0.026	0	Macrophage			FCGBP	1.65756	0.446	0.015	5.07247e-127	Mac
HAMP	2.21057	0.662	0.029	0	Macrophage			HAMP	1.12017	0.326	0.004	2.58131e-140	Mac
LYVE1	1.68509	0.534	0.014	0	Macrophage			LYVE1	1.30061	0.435	0.011	2.45172e-142	Mac
NUPR1	1.63772	0.3	0.042	0	Macrophage			NUPR1	1.66397	0.424	0.199	0.00782223	Mac
F13A1	1.57701	0.534	0.042	0	Macrophage			F13A1	1.07501	0.424	0.019	4.58731e-102	Mac
PLTP	1.51337	0.443	0.022	0	Macrophage			PLTP	1.16507	0.37	0.006	9.83271e-148	Mac
VMO1	1.47938	0.557	0.033	0	Macrophage			VMO1	2.4711	0.62	0.019	4.05037e-190	Mac
A2M	1.39331	0.646	0.035	0	Macrophage			A2M	2.14611	0.793	0.035	3.61196e-204	Mac
MARCO	1.31968	0.329	0.029	0	Macrophage			MARCO	0.363146	0.174	0.016	1.63724e-20	Mac
C5AR1	1.2976	0.618	0.049	0	Macrophage			C5AR1	2.20512	0.783	0.03	2.63384e-218	Mac
FOLR2	1.27716	0.402	0.019	0	Macrophage			FOLR2	1.37735	0.457	0.009	1.52196e-167	Mac
CH25H	1.22255	0.343	0.006	0	Macrophage			CH25H	0.952985	0.239	0.007	4.99687e-70	Mac
GPR34	1.14023	0.555	0.039	0	Macrophage			GPR34	1.10496	0.446	0.015	2.69088e-127	Mac
CYP27A1	1.11931	0.439	0.025	0	Macrophage			CYP27A1	1.56998	0.576	0.031	1.59349e-125	Mac
LINC01094	1.11124	0.54	0.032	0	Macrophage			LINC01094	0.816485	0.37	0.015	9.33093e-95	Mac
SLC2A5	1.08406	0.492	0.022	0	Macrophage			SLC2A5	1.35659	0.5	0.007	7.81315e-216	Mac
AXL	1.04789	0.542	0.048	0	Macrophage			AXL	0.988047	0.467	0.02	1.36134e-116	Mac
FSCN1	1.00935	0.43	0.015	0	Macrophage			FSCN1	0.856595	0.348	0.008	1.16114e-121	Mac
VCAN	2.61262	0.702	0.038	0	Monocyte			VCAN	4.0677	0.944	0.017	0	Mono
FCN1	2.39219	0.573	0.034	0	Monocyte			FCN1	3.61077	0.927	0.015	0	Mono
CCL2	1.42615	0.261	0.047	0	Monocyte			CCL2	0.708386	0.153	0.008	2.59123e-37	Mono
RETN	1.312	0.266	0.011	0	Monocyte			RETN	0.85036	0.218	0.002	7.04715e-110	Mono
ASGR1	1.19897	0.414	0.025	0	Monocyte			ASGR1	0.806593	0.379	0.004	3.31925e-182	Mono
DUSP6	1.05272	0.379	0.047	0	Monocyte			DUSP6	2.01363	0.758	0.047	1.04787e-186	Mono
FCER1A	3.10447	0.792	0.012	0	mDC2			FCER1A	3.62665	0.896	0.002	0	mDC2
CD1C	2.1241	0.611	0.007	0	mDC2			CD1C	3.41724	0.938	0.007	0	mDC2
AREG	1.63585	0.406	0.047	0	mDC2
CD1E	1.54635	0.459	0.002	0	mDC2			CD1E	2.27148	0.625	0.002	0	mDC2
GPAT3	1.14851	0.5	0.038	0	mDC2			GPAT3	1.66013	0.792	0.025	1.68801e-165	mDC2
S100B	2.81707	0.43	0.03	3.29972e-92	mDC1
LGALS2	2.1129	0.532	0.039	2.71904e-110	mDC1
CLEC9A	1.83203	0.494	0.025	6.62754e-147	mDC1
DNASE1L3	1.82033	0.557	0.007	0	mDC1
PPP1R14A	1.69596	0.468	0.01	0	mDC1
BATF3	1.26798	0.494	0.027	1.24024e-136	mDC1
WDFY4	1.23012	0.506	0.022	2.22139e-175	mDC1
XCR1	1.21203	0.278	0	0	mDC1
CCND1	1.1112	0.481	0.049	6.60703e-67	mDC1
IGKC	5.28412	0.946	0.027	0	pDC
JCHAIN	4.27704	0.908	0.007	0	pDC
GZMB	3.80005	0.854	0.048	0	pDC
LILRA4	2.86916	0.774	0.004	0	pDC
LINC00996	2.6852	0.701	0.008	0	pDC
MZB1	2.51715	0.751	0.011	0	pDC
IGHM	2.45228	0.617	0.002	0	pDC
TPM2	2.43574	0.743	0.009	0	pDC
TCL1A	2.38237	0.383	0.001	0	pDC
PLD4	2.37272	0.743	0.04	0	pDC
BCL11A	2.34556	0.793	0.016	0	pDC
SPIB	2.2062	0.739	0.013	0	pDC
TSPAN13	2.18866	0.728	0.017	0	pDC
SCT	1.92601	0.559	0.001	0	pDC
DNASE1L3	1.92423	0.628	0.002	0	pDC
PTCRA	1.92003	0.598	0.003	0	pDC
DERL3	1.70701	0.598	0.002	0	pDC
CLEC4C	1.68133	0.598	0.001	0	pDC
SMIM5	1.53061	0.54	0.002	0	pDC
PHACTR1	1.39005	0.598	0.042	0	pDC
IL3RA	1.38373	0.529	0.01	0	pDC
SUSD1	1.37263	0.429	0.014	0	pDC
FAM129C	1.33265	0.513	0.003	0	pDC
LAMP5	1.31913	0.46	0.001	0	pDC
PTPRS	1.31315	0.253	0.001	0	pDC
MAP1A	1.29032	0.448	0.005	0	pDC
SLC15A4	1.22056	0.525	0.04	0	pDC
MYBL2	1.19701	0.349	0.001	0	pDC
SMPD3	1.12038	0.437	0.004	0	pDC
C1ORF186	1.10864	0.349	0.001	0	pDC
RP11.117D22.2	1.10348	0.349	0.012	0	pDC
TRAF4	1.10008	0.448	0.02	0	pDC
ZFAT	1.05353	0.429	0.006	0	pDC
IDH3A	1.02963	0.464	0.044	3.79931e-213	pDC
IGKC	4.07063	0.559	0.035	1.30154e-121	B			IGKC	9.32035	0.833	0.061	4.44525e-39	B
CD79A	2.55153	0.588	0.006	0	B			CD79A	2.12496	0.722	0.002	4.38465e-296	B
MS4A1	2.37053	0.544	0.009	0	B			MS4A1	1.16266	0.222	0.022	0.000433023	B
LINC00926	1.61717	0.309	0.002	0	B
CD24	1.43807	0.324	0.03	5.9216e-43	B
BANK1	1.36996	0.353	0.011	1.14356e-147	B			BANK1	0.487257	0.111	0.006	0.00110778	B
SPIB	1.22991	0.294	0.02	7.14142e-55	B			SPIB	1.57957	0.333	0.005	2.01291e-54	B
TNFRSF13C	1.19092	0.265	0.005	1.24246e-166	B			TNFRSF13C	0.398085	0.111	0.008	0.0382473	B
BLK	1.15387	0.309	0.004	0	B
