# Supplementary material for: Single‐cell RNA sequencing reveals the characteristics of cerebrospinal fluid tumour environment in breast cancer and lung cancer leptomeningeal metastases
Source: Clin Transl Med. 2022 Jun 9;12(6):e885. doi: 10.1002/ctm2.885 (PMC9178395; doi:10.1002/ctm2.885)
Supplement: Supplementary file 3 — Supporting Material [file CTM2-12-e885-s004.xlsx]

## Sheet: LM CSF samples
Table S3. List of genes specific to the states of unsupervised trajectory of monocytes/macrophage in LM CSF samples.
average log2Foldchange>=0.25, adjusted P-value < 0.01, Wilcoxon Rank-Sum test.
PCT: the percentage of cells where the gene is detected
S1| cell state 1 of monocyte/macrophage in LM CSF samples								S2| cell state 2 of monocyte/macrophage in LM CSF samples								S3| cell state 3 of monocyte/macrophage in LM CSF samples								S4| cell state 4 of monocyte/macrophage in LM CSF samples								S5| cell state 5 of monocyte/macrophage in LM CSF samples
Genes	average log2Foldchange	PCT in state S1	PCT in other state	adjusted P-value	State			Genes	average log2Foldchange	PCT in state S2	PCT in other state	adjusted P-value	State			Genes	average log2Foldchange	PCT in state S3	PCT in other state	adjusted P-value	State			Genes	average log2Foldchange	PCT in state S4	PCT in other state	adjusted P-value	State			Genes	average log2Foldchange	PCT in state S5	PCT in other state	adjusted P-value	State
S100A8	2.4981	0.921	0.602	8.6188e-300	S1			SLC25A37	0.888557	0.559	0.479	3.60749e-14	S2			APOC1	1.38125	0.86	0.662	3.45987e-111	S3			FCGBP	1.71255	0.894	0.275	2.38463e-178	S4			C1QB	2.21912	0.993	0.544	2.00742e-192	S5
S100A9	2.26151	0.946	0.736	2.83915e-278	S1			VCAN	0.875496	0.784	0.544	3.49457e-40	S2			RGS1	1.06813	0.512	0.231	4.00128e-83	S3			SEPP1	1.6674	0.817	0.247	3.56627e-153	S4			C1QA	2.18564	0.993	0.596	2.24135e-190	S5
FCN1	2.07514	0.737	0.2	0	S1			NDRG1	0.844473	0.327	0.258	0.000243193	S2			NUPR1	1.02736	0.454	0.246	6.25846e-47	S3			C1QB	1.59813	0.998	0.54	8.91495e-158	S4			C1QC	2.0978	0.993	0.511	1.96576e-182	S5
CXCL10	2.02061	0.19	0.032	8.6815e-68	S1			HK2	0.808565	0.327	0.252	0.000112891	S2			APOE	0.961218	0.87	0.682	2.07781e-88	S3			C1QC	1.51457	0.992	0.508	2.91778e-149	S4			IFI27	1.68275	0.317	0.239	0.0397481	S5
ISG15	1.921	0.896	0.787	2.89341e-166	S1			BTG1	0.733158	0.818	0.885	1.0004e-14	S2			HLA.DPB1	0.776749	0.991	0.902	1.84171e-107	S3			C1QA	1.43058	0.994	0.594	1.4606e-142	S4			CD14	1.68165	0.982	0.847	6.02774e-124	S5
APOBEC3A	1.86114	0.391	0.047	8.58263e-192	S1			CXCR4	0.717172	0.404	0.342	0.000307982	S2			NPM1	0.703738	0.92	0.762	1.14188e-99	S3			F13A1	1.3288	0.746	0.3	7.5408e-90	S4			PLTP	1.53893	0.65	0.251	5.2555e-73	S5
IFI6	1.69587	0.915	0.83	2.76333e-186	S1			CDA	0.620787	0.288	0.174	6.72881e-09	S2			RGS2	0.691396	0.456	0.248	2.3721e-44	S3			SPP1	1.28106	0.832	0.675	6.05341e-25	S4			MARCO	1.46777	0.479	0.209	1.79462e-42	S5
PLAC8	1.66612	0.455	0.088	6.48787e-188	S1			LYZ	0.597392	0.957	0.938	6.80038e-19	S2			HAMP	0.65529	0.535	0.286	1.7018e-49	S3			FOLR2	1.27043	0.647	0.187	1.32714e-112	S4			FCGBP	1.42106	0.803	0.289	2.4087e-110	S5
CCL8	1.65813	0.254	0.091	1.02513e-50	S1			NEAT1	0.567101	0.863	0.936	4.4766e-09	S2			CREM	0.640024	0.431	0.235	1.19947e-42	S3			CCL3	1.18411	0.274	0.078	1.59934e-38	S4			FOLR2	1.36418	0.683	0.185	3.70159e-132	S5
S100A6	1.58218	0.997	0.952	0	S1			EIF1	0.555648	0.98	0.991	7.75683e-29	S2			SEPP1	0.631266	0.461	0.248	1.38528e-37	S3			LYVE1	1.10091	0.676	0.2	1.4214e-110	S4			HAMP	1.34095	0.753	0.311	5.56861e-77	S5
CD52	1.51945	0.692	0.285	1.9888e-207	S1			LINC01272	0.539099	0.463	0.415	0.00313846	S2			GPNMB	0.628516	0.613	0.393	1.49745e-42	S3			PLTP	1.06335	0.665	0.247	7.32617e-83	S4			LYVE1	1.33085	0.694	0.2	4.1396e-122	S5
TNFSF10	1.5151	0.499	0.278	6.71862e-89	S1			FN1	0.519613	0.567	0.527	0.0328506	S2			AREG	0.625396	0.235	0.125	3.15074e-16	S3			HAMP	1.05426	0.817	0.301	6.27912e-106	S4			HLA.DRB1	1.30503	0.974	0.828	4.21907e-60	S5
IFIT1	1.51492	0.507	0.33	2.13225e-66	S1			MALAT1	0.519161	1	1	8.6262e-13	S2			GYPC	0.618389	0.611	0.385	4.34549e-46	S3			GYPC	0.993821	0.869	0.399	8.56738e-89	S4			FSCN1	1.25178	0.713	0.157	2.66378e-175	S5
RETN	1.32503	0.396	0.086	4.20372e-140	S1			CSTA	0.512649	0.788	0.824	2.16644e-13	S2											HLA.DQA1	0.980082	0.865	0.474	8.28599e-60	S4			CTSL	1.23214	0.766	0.3	1.36538e-93	S5
VCAN	1.31715	0.841	0.391	1.69978e-229	S1			S100A10	0.505919	0.902	0.937	1.08343e-11	S2											A2M	0.962767	0.821	0.29	4.27016e-117	S4			TREM2	1.22075	0.906	0.465	7.44726e-100	S5
S100A12	1.29491	0.291	0.041	2.21866e-121	S1			RPL35A	0.497759	1	0.998	5.69509e-80	S2											VMO1	0.96085	0.613	0.208	9.80386e-78	S4			CYP27A1	1.12325	0.72	0.257	3.42132e-98	S5
IFITM3	1.26097	0.944	0.899	9.57722e-102	S1			SORL1	0.494243	0.543	0.567	0.0239213	S2											TREM2	0.941115	0.906	0.462	5.86103e-80	S4			APOE	1.09151	0.987	0.707	8.48494e-64	S5
S100A4	1.2596	0.985	0.903	3.26556e-254	S1			RPL34	0.488242	1	1	4.67543e-91	S2											CD74	0.939766	1	0.98	6.13675e-75	S4			CD74	1.0724	1	0.98	4.18227e-81	S5
ISG20	1.23363	0.395	0.251	9.67611e-41	S1			SAT1	0.479739	0.92	0.978	3.95518e-05	S2											APOE	0.93779	0.996	0.704	1.50076e-72	S4			KLF2	1.05517	0.659	0.24	6.19035e-77	S5
IFITM1	1.21343	0.268	0.063	2.87251e-84	S1			C4ORF3	0.476369	0.784	0.898	0.000237779	S2											MARCO	0.930819	0.505	0.204	9.59113e-47	S4			CALM2	1.0505	0.989	0.767	1.75384e-99	S5
IFIT2	1.19358	0.464	0.278	2.06564e-62	S1			LGALS1	0.464575	0.953	0.965	3.45209e-12	S2											MAF	0.908845	0.773	0.282	2.80633e-97	S4			HSPB1	1.04821	0.926	0.572	1.20113e-81	S5
MX1	1.1741	0.64	0.478	8.09415e-86	S1			HILPDA	0.458522	0.149	0.086	0.00840766	S2											HLA.DRB5	0.904678	0.615	0.382	3.93016e-25	S4			EMP3	1.02319	0.934	0.693	1.37281e-34	S5
LYZ	1.16932	0.983	0.912	1.50624e-199	S1			EEF1D	0.443204	0.949	0.97	4.9283e-25	S2											KLF2	0.864939	0.576	0.247	8.53337e-49	S4			SPP1	1.0173	0.764	0.683	0.00319599	S5
MNDA	1.15713	0.686	0.444	8.0028e-130	S1			ZNF395	0.434621	0.163	0.097	0.00546081	S2											HLA.DMB	0.858016	0.925	0.592	2.14679e-60	S4			CCL3	0.984244	0.284	0.078	4.68763e-40	S5
TYMP	1.15	0.964	0.881	9.06103e-209	S1			RPS9	0.43195	1	0.998	1.53986e-61	S2											CYP27A1	0.831364	0.636	0.264	1.02203e-59	S4			HLA.DQA1	0.974045	0.772	0.487	2.64532e-43	S5
MCEMP1	1.08983	0.377	0.057	5.21221e-156	S1			RPS27	0.425122	1	0.999	2.83718e-83	S2											HLA.DQB1	0.822578	0.929	0.669	3.4306e-40	S4			CST3	0.963458	0.998	0.987	1.0237e-31	S5
HERC5	1.08848	0.456	0.221	5.90577e-85	S1			GAPDH	0.420398	0.969	0.993	2.10625e-05	S2											DAB2	0.797327	0.773	0.407	3.47732e-50	S4			HLA.DMB	0.935725	0.932	0.593	1.24067e-69	S5
IFITM2	1.07632	0.882	0.826	1.87918e-92	S1			VIM	0.41335	0.937	0.965	8.30197e-09	S2											MPC2	0.791858	0.778	0.374	1.17214e-61	S4			DBI	0.903585	0.956	0.724	2.56386e-64	S5
DEFB1	1.0654	0.266	0.057	1.20257e-88	S1			HSPA1A	0.41182	0.149	0.333	5.04846e-07	S2											FSCN1	0.779679	0.626	0.164	3.08347e-110	S4			F13A1	0.888208	0.72	0.306	3.86133e-61	S5
NCF1	1.0604	0.7	0.52	2.82577e-88	S1			ALOX5AP	0.408155	0.784	0.861	0.00212018	S2											PTMS	0.7771	0.767	0.301	8.16835e-84	S4			ABI3	0.881712	0.805	0.351	5.19446e-87	S5
MX2	1.03337	0.585	0.374	5.44804e-90	S1			RPL26	0.399309	1	0.999	2.9081e-57	S2											BHLHE41	0.756882	0.576	0.172	1.07125e-86	S4			PRDX1	0.876724	0.891	0.483	4.09014e-78	S5
RSAD2	1.0317	0.398	0.181	4.72026e-72	S1			TXNIP	0.395558	0.841	0.901	1.09536e-07	S2											EPB41L2	0.7489	0.699	0.215	3.6281e-103	S4			HLA.DQB1	0.866949	0.928	0.671	1.0146e-44	S5
IFI30	1.00021	0.552	0.385	6.17176e-61	S1			RPL39	0.38632	1	1	5.85714e-64	S2											CD14	0.742386	0.979	0.847	3.23469e-40	S4			CCND1	0.857762	0.58	0.12	2.93088e-133	S5
LY6E	0.984212	0.896	0.848	1.11429e-117	S1			RPS28	0.384675	1	1	8.07583e-66	S2											CH25H	0.70801	0.378	0.078	6.00118e-82	S4			CH25H	0.840364	0.394	0.078	1.9047e-88	S5
PSMB9	0.983076	0.703	0.599	1.51185e-75	S1			FAU	0.376523	1	0.999	4.72421e-40	S2											HLA.DMA	0.705883	0.965	0.764	1.39801e-44	S4			SUSD3	0.812576	0.621	0.176	3.90234e-101	S5
CCL2	0.980609	0.363	0.243	3.8259e-21	S1			UBA52	0.373367	0.996	0.999	1.64884e-38	S2											ABI3	0.699323	0.728	0.357	8.11782e-53	S4			EPB41L2	0.803186	0.709	0.217	6.56675e-103	S5
SERPINA1	0.979575	0.755	0.559	1.09804e-116	S1			RPL21	0.369045	1	0.999	3.40927e-50	S2											TUBA1B	0.692049	0.881	0.68	5.10144e-10	S4			SEPP1	0.792124	0.652	0.27	1.10602e-54	S5
S100A11	0.964757	0.994	0.984	5.85368e-260	S1			RPS14	0.368197	1	1	8.12178e-52	S2											PEBP1	0.688803	0.802	0.376	3.59311e-64	S4			CALM1	0.788829	0.947	0.698	1.16288e-60	S5
FGL2	0.954681	0.697	0.501	5.43334e-106	S1			RPL24	0.366811	0.992	0.993	1.64741e-28	S2											SLC2A5	0.673661	0.719	0.301	1.95307e-63	S4			PSAP	0.764003	0.998	0.967	6.05385e-68	S5
IFIT3	0.947764	0.566	0.441	6.25236e-48	S1			RPL41	0.356796	1	1	5.39946e-76	S2											HLA.DRB1	0.666702	0.975	0.827	2.08451e-14	S4			RNASET2	0.7628	0.976	0.831	6.5562e-43	S5
LINC01272	0.940632	0.575	0.319	1.80684e-93	S1			RPS24	0.355524	1	0.999	8.55263e-44	S2											LGMN	0.663465	0.439	0.16	1.55882e-44	S4			DAB2	0.74015	0.753	0.412	5.11505e-33	S5
FN1	0.919893	0.646	0.455	1.11432e-52	S1			HSPB1	0.34273	0.335	0.642	8.76132e-19	S2											HLA.DRA	0.662951	1	0.974	6.55284e-37	S4			HLA.DPA1	0.738287	0.972	0.88	3.10703e-26	S5
IFI35	0.903495	0.497	0.347	3.34702e-53	S1			RPL7	0.338323	0.998	0.995	3.52839e-25	S2											APOC1	0.659924	0.981	0.686	8.8677e-44	S4			BHLHE41	0.73296	0.6	0.172	1.35993e-90	S5
CYBA	0.898209	0.974	0.913	5.89891e-152	S1			SERP1	0.336381	0.855	0.944	1.26246e-06	S2											SCIN	0.63676	0.522	0.115	3.86218e-111	S4			MS4A4A	0.728844	0.838	0.429	3.15886e-56	S5
DYNLT1	0.890928	0.678	0.578	6.61306e-67	S1			RPL28	0.323638	1	1	4.55388e-33	S2											RHOB	0.62568	0.503	0.187	1.02713e-49	S4			FCER1G	0.727478	1	0.966	4.53929e-89	S5
LGALS2	0.830031	0.225	0.029	1.6678e-93	S1			COMMD6	0.317275	0.922	0.963	1.99098e-06	S2											GPR34	0.62011	0.721	0.329	1.22947e-54	S4			RHOB	0.727036	0.508	0.188	4.04055e-49	S5
STXBP2	0.823373	0.515	0.336	4.19444e-61	S1			RPL11	0.31262	1	1	2.64268e-40	S2											HLA.DPA1	0.614984	0.975	0.879	1.64705e-30	S4			MPC2	0.717699	0.783	0.376	3.21431e-56	S5
ASGR1	0.822242	0.51	0.223	2.82338e-100	S1			RPS15A	0.309527	1	0.999	9.80582e-33	S2											GAS6	0.608139	0.501	0.14	4.22734e-78	S4			PTMS	0.715959	0.748	0.306	2.44987e-67	S5
GIMAP7	0.815252	0.498	0.336	5.36711e-53	S1			RPL13	0.308805	1	1	4.52368e-33	S2											C1ORF54	0.593605	0.601	0.226	3.96549e-60	S4			A2M	0.709868	0.792	0.297	1.5843e-82	S5
OASL	0.802889	0.325	0.113	1.58875e-75	S1			RPL32	0.308575	1	0.999	1.24526e-39	S2											ATP1B3	0.593038	0.778	0.397	3.52599e-48	S4			VMO1	0.689266	0.593	0.212	2.70929e-60	S5
CAPG	0.800802	0.637	0.484	6.00326e-67	S1			UQCRH	0.30815	0.806	0.903	0.00227841	S2											APMAP	0.589924	0.669	0.255	1.3345e-66	S4			MAF	0.683298	0.735	0.29	5.3792e-67	S5
PSME2	0.795659	0.59	0.506	1.44618e-34	S1			LAMTOR4	0.300353	0.796	0.907	0.0263078	S2											CREM	0.58774	0.565	0.257	3.08566e-37	S4			HSP90AA1	0.675917	0.945	0.651	1.91525e-53	S5
SH3BGRL3	0.753689	0.988	0.969	6.19422e-163	S1			RPS13	0.294571	1	0.998	1.34182e-19	S2											CALM2	0.587282	0.956	0.77	5.2677e-28	S4			CD63	0.675257	0.989	0.863	9.15399e-58	S5
LAP3	0.75095	0.6	0.509	2.30392e-41	S1			RPLP2	0.293521	1	1	1.8151e-33	S2											AKR1B1	0.584901	0.73	0.348	1.39043e-47	S4			PILRA	0.670455	0.81	0.418	1.58256e-52	S5
CCR2	0.750476	0.397	0.096	7.89751e-120	S1			RPS15	0.293478	0.998	0.999	1.38325e-32	S2											PILRA	0.560662	0.736	0.424	1.56663e-32	S4			ANXA5	0.649065	0.904	0.56	6.50903e-51	S5
GRN	0.7452	0.9	0.834	1.01505e-82	S1			PFDN5	0.293439	0.963	0.992	9.6781e-12	S2											CTSL	0.559465	0.705	0.305	2.02309e-57	S4			SNX6	0.644902	0.845	0.453	9.40578e-51	S5
HLA.A	0.744486	0.967	0.963	1.4461e-97	S1			RPLP1	0.289815	1	1	6.70153e-29	S2											LINC01094	0.5511	0.669	0.307	6.90218e-45	S4			RNASE1	0.640331	0.536	0.402	4.63908e-05	S5
GLIPR2	0.73832	0.446	0.229	5.62767e-73	S1			RPS16	0.283068	0.998	0.999	4.78121e-21	S2											CCL3L3	0.55092	0.154	0.057	6.93414e-11	S4			SCIN	0.636491	0.488	0.121	3.40444e-87	S5
MYL12A	0.737605	0.772	0.715	2.73505e-48	S1			C16ORF74	0.271289	0.116	0.056	0.00110176	S2											DBI	0.550607	0.95	0.723	4.43855e-33	S4			CTSZ	0.632669	0.945	0.613	1.65478e-42	S5
MPEG1	0.735299	0.518	0.291	2.85578e-72	S1			RPL18	0.269924	0.99	0.995	2.07091e-19	S2											NAP1L1	0.550444	0.938	0.673	5.64057e-31	S4			CFL1	0.627487	0.991	0.915	2.41279e-59	S5
DUSP6	0.729442	0.482	0.266	6.19165e-65	S1			TOMM7	0.268905	0.933	0.973	8.95804e-06	S2											HERPUD1	0.548907	0.775	0.492	2.31331e-22	S4			RHOC	0.624622	0.65	0.294	1.32716e-45	S5
MYL6	0.728355	0.978	0.939	2.10655e-148	S1			RPS8	0.268364	1	0.997	2.41776e-17	S2											YBX1	0.545711	0.998	0.926	2.23696e-57	S4			FCGR2B	0.621303	0.794	0.415	2.90943e-44	S5
NT5C3A	0.725594	0.325	0.196	6.88777e-30	S1			RPL13A	0.264911	1	1	4.84003e-24	S2											HSPB1	0.531876	0.894	0.574	1.6088e-37	S4			HERPUD1	0.611436	0.768	0.494	1.09759e-21	S5
UBE2L6	0.725296	0.56	0.497	7.17757e-32	S1			ATP5G2	0.260401	0.927	0.961	4.03244e-06	S2											ISCU	0.531229	0.871	0.525	1.40563e-38	S4			AXL	0.597429	0.702	0.259	1.01274e-71	S5
ATP5EP2	0.720034	0.534	0.394	1.25126e-52	S1			RPL31	0.256849	0.996	0.998	1.88211e-22	S2											CCND1	0.530023	0.424	0.136	1.1478e-50	S4			HLA.DRA	0.596309	0.996	0.975	4.40283e-22	S5
RNF213	0.717216	0.733	0.674	2.18588e-54	S1			RPL9	0.254757	0.996	0.995	3.13156e-15	S2											CXCL16	0.526228	0.827	0.477	3.66888e-34	S4			PEBP1	0.595682	0.775	0.382	2.81565e-48	S5
RBP7	0.715703	0.279	0.064	4.32253e-88	S1			RPS27A	0.254122	0.998	1	8.42145e-18	S2											AXL	0.52502	0.659	0.261	3.95824e-56	S4			PDIA6	0.589028	0.775	0.379	6.1588e-49	S5
ACTB	0.713527	0.997	0.983	3.70606e-99	S1			RPL30	0.253915	1	0.998	1.62241e-19	S2											RP1.111D6.3	0.517333	0.299	0.058	4.34397e-69	S4			TUBA1B	0.586544	0.908	0.679	4.24974e-16	S5
TIMP1	0.704971	0.78	0.668	1.46486e-59	S1			RPS7	0.252518	0.99	0.995	6.85331e-12	S2											PSAP	0.515548	1	0.967	2.32034e-43	S4			HLA.DMA	0.575889	0.974	0.764	1.94712e-32
CORO1A	0.701843	0.781	0.662	8.44563e-68	S1																			MS4A4A	0.514038	0.782	0.433	1.7711e-34	S4			CAPZB	0.572115	0.934	0.615	7.74911e-43
S100A10	0.701536	0.961	0.915	2.18965e-110	S1																			CCL4	0.512037	0.152	0.046	8.52001e-17	S4			CALR	0.571877	0.845	0.546	1.90789e-30
IFI16	0.680005	0.596	0.526	2.15469e-34	S1																			SNX6	0.511276	0.805	0.455	3.12535e-36	S4			ISCU	0.560657	0.862	0.528	1.06728e-37
NEXN	0.676871	0.197	0.036	3.81025e-68	S1																			GPR183	0.510689	0.565	0.241	3.78538e-40	S4			PSME2	0.560352	0.853	0.504	1.34679e-38
IRF7	0.67053	0.462	0.365	2.60998e-29	S1																			SUSD3	0.509529	0.501	0.188	1.07946e-47	S4			SLC2A5	0.558361	0.713	0.304	2.95187e-48
GBP1	0.658048	0.275	0.164	3.6776e-24	S1																			RGS1	0.50226	0.52	0.286	4.26448e-19	S4			ITM2B	0.557922	0.982	0.867	5.75381e-32
CD300E	0.656097	0.293	0.099	5.75457e-63	S1																			RGS10	0.501636	0.975	0.778	1.33824e-28	S4			BID	0.555182	0.698	0.319	1.29111e-47
TXNIP	0.654703	0.932	0.87	5.85991e-88	S1																			IL18	0.49311	0.751	0.42	3.16254e-33	S4			GAS6	0.548412	0.514	0.141	9.32781e-78
IL1RN	0.650097	0.24	0.127	9.43893e-24	S1																			SLCO2B1	0.487858	0.534	0.292	2.66939e-21	S4			ACTB	0.547594	1	0.987	9.7151e-55
NDUFA13	0.646683	0.568	0.451	8.72071e-47	S1																			HLA.DPB1	0.483069	0.985	0.921	1.48803e-24	S4			TSPAN4	0.537166	0.46	0.136	8.58e-62
SCO2	0.645282	0.427	0.268	1.03285e-41	S1																			ST6GAL1	0.480343	0.443	0.154	5.57065e-47	S4			C3AR1	0.5369	0.836	0.453	4.56209e-42
RABGAP1L	0.639315	0.404	0.296	4.23143e-24	S1																			LIPA	0.478102	0.686	0.381	8.30378e-26	S4			UBB	0.534986	0.921	0.667	2.06405e-37
NAGK	0.632077	0.53	0.448	1.49293e-30	S1																			HIF1A	0.4723	0.638	0.318	1.65989e-33	S4			GYPC	0.533169	0.772	0.413	6.59871e-33
CSTA	0.628489	0.876	0.784	8.07474e-90	S1																			CD59	0.46807	0.47	0.165	1.53575e-48	S4			COMT	0.524689	0.851	0.485	3.22294e-40
BLVRA	0.627734	0.404	0.256	3.32588e-38	S1																			MT.CYB	0.465247	0.994	0.951	2.06742e-33	S4			CAPZA2	0.517795	0.845	0.47	7.49672e-41
PSMB8	0.62556	0.596	0.522	2.57151e-37	S1																			ATP6AP2	0.451436	0.79	0.478	3.36825e-27	S4			LINC01094	0.51365	0.659	0.31	1.31766e-39
EPSTI1	0.625259	0.553	0.497	1.01977e-22	S1																			BTG2	0.450381	0.64	0.308	1.07477e-34	S4			RNASE2	0.513191	0.635	0.336	1.17295e-26
OAS2	0.622034	0.496	0.348	1.33147e-41	S1																			COLEC12	0.448089	0.418	0.137	1.74726e-47	S4			HSP90B1	0.511811	0.764	0.45	5.78281e-26
STAT1	0.621673	0.537	0.417	7.32093e-35	S1																			CDK2AP1	0.447444	0.622	0.266	9.95085e-46	S4			DNPH1	0.511334	0.632	0.277	5.33744e-45
POLE4	0.619874	0.556	0.391	1.88156e-51	S1																			AP2A2	0.442065	0.466	0.187	1.67831e-36	S4			CD99	0.508891	0.884	0.563	4.31161e-34
PFN1	0.607537	0.984	0.965	4.29007e-134	S1																			GPR82	0.440094	0.368	0.115	5.98293e-45	S4			ARL4C	0.507361	0.446	0.177	5.57125e-35
XAF1	0.606304	0.533	0.414	8.67066e-34	S1																			ARL4C	0.437581	0.455	0.174	2.49905e-37	S4			SERPINB6	0.506278	0.786	0.417	8.61593e-41
CTSS	0.605711	0.928	0.901	1.0709e-87	S1																			PKIB	0.432407	0.524	0.248	1.44453e-28	S4			LGMN	0.503727	0.385	0.167	6.21895e-23
LILRA5	0.60404	0.275	0.101	1.29658e-53	S1																			FAM213A	0.428645	0.449	0.16	2.51733e-44	S4			CYBB	0.503605	0.915	0.608	2.68552e-34
TMEM123	0.603507	0.629	0.523	5.64832e-46	S1																			MTSS1	0.42604	0.385	0.12	2.42816e-48	S4			ATP1B3	0.503095	0.79	0.398	2.22718e-42
PSMB3	0.602184	0.567	0.457	1.12871e-38	S1																			CD99	0.420121	0.877	0.562	8.74534e-25	S4			APMAP	0.502697	0.637	0.262	1.77547e-50
RNASE2	0.599747	0.452	0.31	6.61112e-33	S1																			FCGR2B	0.41563	0.74	0.42	7.03373e-26	S4			PSMC4	0.501959	0.492	0.157	1.61933e-57
CSF3R	0.599527	0.615	0.462	9.16629e-51	S1																			NINJ1	0.414652	0.832	0.566	3.49887e-18	S4			CYCS	0.501098	0.689	0.312	4.69877e-45
TFF3	0.596175	0.22	0.04	1.52329e-76	S1																			GATM	0.414647	0.403	0.111	1.6228e-59	S4			GSN	0.499785	0.77	0.412	1.14226e-32
SLC25A37	0.595365	0.559	0.441	8.02618e-29	S1																			GLDN	0.410515	0.301	0.157	5.82046e-11	S4			UCP2	0.493792	0.665	0.336	6.611e-35
APOL6	0.595146	0.366	0.241	3.31677e-28	S1																			TSPAN4	0.406798	0.393	0.142	1.71149e-37	S4			BTG2	0.489102	0.626	0.311	1.05759e-30
HLA.C	0.595126	0.981	0.96	1.50532e-97	S1																			TMSB4X	0.403226	1	1	7.81016e-44	S4			TPM3	0.48326	0.934	0.652	1.56912e-35
OAS1	0.59368	0.544	0.496	1.81841e-20	S1																			CTSB	0.40256	0.988	0.905	6.19339e-10	S4			BMP2K	0.479299	0.584	0.245	2.30577e-39
EFHD2	0.591303	0.545	0.468	2.08204e-31	S1																			RPL5	0.401558	1	0.959	2.52631e-31	S4			EPS8	0.47866	0.479	0.134	6.10419e-67
GABARAP	0.591228	0.578	0.479	3.45589e-40	S1																			ASAH1	0.400577	0.898	0.64	3.97989e-18	S4			FCGRT	0.478409	0.956	0.732	7.14844e-27
LCP1	0.587587	0.559	0.442	4.2316e-38	S1																			SLC25A5	0.397182	0.896	0.635	4.03959e-21	S4			CD59	0.47712	0.464	0.168	1.71164e-44
BLVRB	0.580077	0.613	0.516	8.48659e-36																				EPS8	0.396989	0.412	0.14	2.84006e-44	S4			CCL4	0.471617	0.133	0.049	3.62424e-09
SSB	0.579627	0.454	0.398	4.57943e-16																				SH3BGRL	0.395036	0.896	0.654	3.43393e-20	S4			ARL2	0.471365	0.659	0.29	2.62019e-44
H3F3A	0.576888	0.98	0.974	4.219e-124																				RNASET2	0.394516	0.983	0.829	1.31094e-15	S4			SLC1A3	0.469639	0.6	0.284	6.25632e-35
DOCK8	0.57622	0.503	0.386	1.00919e-34																				ANKH	0.393422	0.399	0.15	2.17667e-34	S4			LGALS3BP	0.469129	0.565	0.263	1.5802e-28
SELL	0.576192	0.235	0.062	1.56844e-63																				NPM1	0.392345	0.969	0.788	4.22844e-22	S4			MANF	0.468493	0.556	0.239	2.05701e-37
SNX10	0.570448	0.567	0.431	5.62166e-40																				BIN1	0.39198	0.451	0.199	2.66929e-28	S4			NINJ1	0.468068	0.845	0.566	6.74192e-23
C20ORF24	0.570343	0.383	0.239	6.90944e-38																				RHOC	0.391488	0.57	0.302	1.13627e-22	S4			C1ORF54	0.462415	0.554	0.234	5.50581e-39
DRAP1	0.563582	0.758	0.736	9.32221e-39																				CD68	0.389183	0.952	0.742	2.8242e-17	S4			COLEC12	0.462072	0.433	0.137	1.34004e-49
C15ORF48	0.562663	0.19	0.12	2.11343e-07																				HINT1	0.388949	0.956	0.745	8.27224e-24	S4			GPR82	0.461761	0.416	0.111	3.86414e-61
NDUFA1	0.561762	0.839	0.781	3.00554e-66																				CD81	0.388483	0.929	0.646	4.24064e-24	S4			GPR183	0.459648	0.523	0.248	1.36134e-27
GNG5	0.560607	0.911	0.881	5.73139e-83																				TMEM70	0.386693	0.59	0.29	8.14297e-29	S4			BCAP31	0.459058	0.722	0.375	2.7186e-34
CRIP1	0.558011	0.29	0.128	9.49657e-43																				BMP2K	0.382426	0.532	0.25	1.31099e-28	S4			PDIA3	0.458132	0.737	0.4	8.19063e-31
PARP14	0.555976	0.467	0.381	8.48843e-22																				ITGB5	0.380464	0.353	0.105	2.23698e-46	S4			BIN1	0.456938	0.484	0.197	7.49424e-35
TRIM22	0.554287	0.446	0.323	1.88961e-30																				FCER1G	0.378198	0.996	0.967	3.26189e-25	S4			VPS29	0.456381	0.801	0.42	1.1677e-39
ATP5J2	0.550517	0.811	0.73	7.95549e-58																				CAPZB	0.376957	0.9	0.617	2.35054e-23	S4			CYBA	0.453096	0.985	0.931	1.35493e-29
GCA	0.549645	0.42	0.292	1.13767e-32																				TMEM176B	0.375386	0.744	0.472	1.08037e-16	S4			SPI1	0.451745	0.943	0.717	1.39397e-28
PGAM1	0.545376	0.611	0.551	1.24914e-30																				HPGDS	0.374224	0.277	0.061	2.06625e-53	S4			YWHAH	0.451737	0.932	0.666	3.8514e-24
GLRX	0.544092	0.778	0.704	1.03699e-51																				SNX9	0.3681	0.378	0.123	7.04776e-42	S4			B2M	0.451562	1	1	2.3174e-51
TCEB2	0.543272	0.951	0.911	1.15432e-84																				RGCC	0.366408	0.347	0.181	8.87501e-13	S4			CHCHD7	0.44663	0.617	0.321	1.8082e-28
C1ORF162	0.541181	0.873	0.834	9.17063e-55																				ARL2	0.364712	0.595	0.295	6.38035e-28	S4			STAB1	0.442931	0.584	0.363	3.72644e-11
HLA.B	0.540701	0.997	0.995	7.21602e-139																				PMP22	0.363766	0.233	0.09	5.59129e-18	S4			IL1B	0.442912	0.179	0.047	1.80794e-24
GSTP1	0.538704	0.783	0.722	5.15031e-46																				LY96	0.363609	0.917	0.685	6.48878e-16	S4			TUBA1A	0.441601	0.604	0.352	5.12252e-14
TIMM8B	0.53677	0.673	0.577	6.81659e-45																				TTYH3	0.362745	0.547	0.265	3.40252e-26	S4			ARPC1B	0.437596	0.987	0.913	2.77071e-28
NDUFB2	0.536702	0.864	0.809	4.65694e-59																				EEF2	0.362731	0.963	0.826	2.20092e-16	S4			CD81	0.436729	0.915	0.65	1.22326e-24
CDA	0.534159	0.31	0.105	1.17099e-61																				EEF1B2	0.360218	0.994	0.912	8.7989e-24	S4			FABP5	0.436572	0.464	0.282	1.04386e-06
HRH2	0.530098	0.352	0.174	1.55413e-44																				PDPN	0.360128	0.293	0.085	5.45969e-39	S4			CTSH	0.435112	0.86	0.574	4.0192e-23
H3F3B	0.529044	0.971	0.973	1.77687e-88																				TCF4	0.35853	0.62	0.309	1.74917e-28	S4			RB1	0.433182	0.753	0.426	5.29257e-27
OAS3	0.527829	0.441	0.332	2.8916e-24																				SARAF	0.358054	0.917	0.665	4.65395e-18	S4			SRI	0.429698	0.685	0.321	5.38793e-37
AIF1	0.527104	0.988	0.97	9.76101e-94																				DNPH1	0.356949	0.572	0.282	6.72097e-27	S4			PTPRE	0.42734	0.696	0.39	6.54353e-24
CFP	0.526962	0.288	0.14	3.47959e-35																				SDC3	0.3554	0.31	0.109	3.32987e-29	S4			CDK2AP2	0.427062	0.582	0.281	4.87477e-29
BLOC1S1	0.526786	0.795	0.742	7.77194e-53																				SLC1A3	0.352696	0.572	0.285	1.02441e-25	S4			YBX1	0.426439	0.998	0.926	9.55915e-35
TNFSF13B	0.525887	0.755	0.756	2.18966e-29																				PNRC1	0.34844	0.913	0.668	2.62522e-13	S4			ANXA2	0.423678	0.873	0.621	3.05632e-18
ANXA2	0.522163	0.714	0.603	3.9578e-41																				HSPA8	0.345591	0.834	0.607	5.6112e-13	S4			CXADR	0.423163	0.298	0.064	1.70737e-58
ICAM3	0.518008	0.254	0.075	9.05029e-60																				DDAH2	0.345297	0.688	0.368	1.42769e-23	S4			BEX4	0.423051	0.521	0.227	2.54497e-33
LSP1	0.512785	0.69	0.586	2.31765e-37																				MCUR1	0.34504	0.422	0.151	2.50162e-39	S4			TPMT	0.422108	0.486	0.147	1.14744e-59
RBX1	0.510838	0.797	0.76	3.59325e-43																				CREG1	0.344577	0.707	0.428	5.73251e-17	S4			DRAM1	0.421568	0.497	0.181	8.34842e-45
CFD	0.509275	0.652	0.527	8.44976e-33																				EBI3	0.343631	0.304	0.08	4.42013e-47	S4			HSPA5	0.420712	0.608	0.313	2.51666e-24
KLF6	0.505574	0.622	0.574	1.19209e-19																				FEZ2	0.342586	0.568	0.293	1.06479e-23	S4			ATP2B1	0.416916	0.565	0.215	7.80844e-46
MYL12B	0.504263	0.705	0.656	2.60823e-31																				STAB1	0.342189	0.549	0.366	1.05778e-07	S4			PARP1	0.416406	0.556	0.236	1.70283e-37
NMI	0.503858	0.386	0.3	2.76271e-18																				MS4A7	0.341978	0.867	0.632	3.01689e-11	S4			EBI3	0.416118	0.354	0.076	1.025e-70
MAFB	0.498002	0.746	0.696	4.8584e-27																				CYFIP1	0.341928	0.518	0.233	1.47411e-29	S4			CTSB	0.415342	0.991	0.905	1.5799e-10
USP18	0.496267	0.251	0.128	5.59459e-28																				NPL	0.338882	0.578	0.274	3.75194e-30	S4			LIPA	0.411393	0.726	0.378	1.14415e-28
COPE	0.492527	0.656	0.573	6.16439e-34																				C5AR1	0.337591	0.647	0.386	1.16973e-16	S4			CCDC50	0.410079	0.551	0.222	2.16256e-41
FGR	0.490744	0.355	0.227	2.30548e-25																				EIF4A2	0.335637	0.796	0.518	5.28128e-16	S4			CD68	0.409821	0.956	0.743	3.69231e-19
FLNA	0.4891	0.351	0.205	8.72519e-33																				CCDC50	0.335235	0.536	0.222	1.38979e-36	S4			CEBPB	0.408704	0.974	0.803	1.11453e-18
UBL5	0.486903	0.915	0.885	3.66699e-66																				MT.CO3	0.334344	0.996	0.987	8.75586e-09	S4			RP1.111D6.3	0.403979	0.274	0.063	3.57411e-48
COTL1	0.48625	0.885	0.85	7.46827e-52																				EIF3L	0.334255	0.848	0.59	3.66524e-16	S4			VIMP	0.403617	0.632	0.28	4.22427e-37
TSPO	0.485063	0.915	0.869	2.75051e-47																				EMP2	0.331701	0.247	0.047	3.81156e-56	S4			PSMB6	0.403221	0.753	0.374	3.74319e-35
HELZ2	0.484837	0.308	0.181	4.24957e-26																				GPR155	0.331294	0.439	0.175	9.0057e-33	S4			GPR34	0.402436	0.659	0.338	1.6202e-26
HCST	0.484215	0.93	0.876	4.35448e-58																				ZFHX3	0.330695	0.509	0.232	1.39775e-27	S4			CX3CR1	0.400594	0.435	0.148	1.84383e-41
ALOX5AP	0.483882	0.864	0.846	2.55844e-31																				S100B	0.328753	0.243	0.079	4.21797e-25	S4			AKR1B1	0.4002	0.674	0.357	1.09203e-24
TMEM167A	0.483557	0.587	0.49	6.19382e-32																				RGS2	0.328302	0.484	0.285	1.07867e-09	S4			RPN2	0.399069	0.608	0.272	6.66354e-36
PDXK	0.482847	0.473	0.389	2.61678e-21																				PRDX1	0.327325	0.792	0.493	2.1457e-18	S4			SPATA13	0.39752	0.392	0.138	5.34497e-36
COX5B	0.481864	0.93	0.898	1.76365e-72																				SCN1B	0.327196	0.262	0.058	9.0059e-50	S4			AKR1A1	0.396917	0.777	0.44	7.19858e-28
VAMP5	0.480603	0.685	0.689	1.0567e-11																				CD4	0.326324	0.753	0.465	6.07546e-15	S4			PPIB	0.396733	0.853	0.583	4.43809e-19
GIMAP4	0.47932	0.654	0.626	6.30653e-21																				ANXA5	0.32628	0.834	0.567	4.50699e-15	S4			LPAR6	0.396406	0.761	0.431	1.81808e-24
SMCHD1	0.478876	0.314	0.196	2.41065e-23																				SMIM3	0.325735	0.518	0.24	4.58974e-27	S4			TMEM176B	0.394389	0.722	0.477	5.91632e-14
FBP1	0.4777	0.411	0.319	2.74786e-16																				IGSF21	0.325513	0.27	0.072	1.52308e-40	S4			TIMD4	0.392811	0.228	0.017	1.68594e-103
GMFG	0.476548	0.816	0.782	3.26448e-38																				BEX4	0.324477	0.472	0.231	6.94356e-21	S4			PKIB	0.39253	0.556	0.246	2.69295e-32
HLA.F	0.469633	0.415	0.321	4.22589e-21																				RND3	0.323019	0.227	0.055	8.02547e-37	S4			ITGB5	0.391886	0.398	0.102	7.43742e-61
PRELID1	0.468086	0.768	0.723	1.98784e-33																				CEBPA	0.322452	0.482	0.234	1.01257e-21	S4			PTPN6	0.391691	0.676	0.352	1.24706e-28
FAM200B	0.467335	0.475	0.387	8.25358e-19																				ARHGAP22	0.321222	0.372	0.139	5.19849e-31	S4			RHOA	0.390734	0.98	0.832	8.87583e-21
RPS27L	0.46665	0.771	0.775	1.74928e-13																				CD83	0.320652	0.22	0.068	1.13663e-24	S4			IGKC	0.390391	0.133	0.054	4.84327e-06
SNRPG	0.465624	0.733	0.703	9.73675e-32																				RPL3	0.31909	1	0.99	4.95663e-23	S4			CD55	0.389085	0.418	0.163	1.33978e-31
DDX58	0.464352	0.192	0.068	5.37544e-36																				USF2	0.318546	0.778	0.476	4.05794e-20	S4			LPAR5	0.38854	0.372	0.074	2.27959e-79
TAP1	0.464231	0.296	0.195	4.1906e-19																				MAP3K8	0.315061	0.412	0.195	2.44546e-20	S4			NCK1	0.387271	0.438	0.148	2.51945e-45
PSMA4	0.463251	0.436	0.377	2.42586e-13																				GPX3	0.313733	0.328	0.114	3.19028e-31	S4			PSMA7	0.385739	0.972	0.759	4.51529e-27
PET100	0.463018	0.459	0.367	7.42372e-22																				STEAP3	0.311507	0.293	0.071	1.21605e-49	S4			SDF2L1	0.385353	0.681	0.401	3.19901e-17
CARD16	0.462651	0.679	0.645	9.34914e-26																				RAMP1	0.3103	0.202	0.049	1.11133e-32	S4			SOD1	0.385085	0.823	0.502	8.0859e-25
IRF1	0.462191	0.287	0.182	1.05947e-18																				LPAR5	0.308478	0.272	0.084	9.22556e-33	S4			PEPD	0.384442	0.543	0.188	1.86688e-50
UQCR11	0.462181	0.96	0.939	3.70375e-70																				JUNB	0.307702	0.832	0.612	2.17065e-06	S4			ARHGDIA	0.383043	0.779	0.432	1.38787e-27
PHPT1	0.459677	0.538	0.488	7.86648e-15																				ATOH8	0.306826	0.274	0.096	1.58125e-25	S4			ATP6AP2	0.382554	0.772	0.482	7.57729e-19
VASP	0.459406	0.478	0.375	2.88192e-22																				GSN	0.30657	0.696	0.419	5.34961e-16	S4			SH3BGRL	0.381929	0.906	0.654	6.64944e-21
NDUFS6	0.458917	0.646	0.586	7.07355e-28																				DUSP1	0.306062	0.653	0.463	2.01355e-05	S4			PPIA	0.381761	0.98	0.865	3.01361e-23
CMPK2	0.455381	0.297	0.174	1.65229e-24																				CLECL1	0.303778	0.297	0.085	3.66552e-39	S4			YWHAE	0.381642	0.851	0.489	1.96324e-27
IER2	0.455128	0.488	0.42	1.27303e-12																				SDCBP	0.303682	0.888	0.638	2.39811e-13	S4			STOM	0.381243	0.591	0.28	4.12609e-30
C14ORF2	0.45498	0.863	0.83	9.98855e-46																				C3AR1	0.299946	0.751	0.461	1.52248e-17	S4			TECR	0.381082	0.554	0.234	3.55421e-35
NDUFA3	0.454057	0.725	0.688	6.58848e-28																				METRNL	0.299678	0.595	0.336	9.72843e-17	S4			NME1	0.380554	0.562	0.232	2.79792e-37
LST1	0.449269	0.966	0.944	1.59971e-57																				MMP14	0.299597	0.304	0.111	6.03489e-27	S4			HSPE1	0.379436	0.847	0.528	1.65637e-25
SUB1	0.448465	0.725	0.703	1.65801e-29																				ARID5B	0.298197	0.306	0.12	4.49876e-23	S4			SNX2	0.379349	0.652	0.312	2.37931e-32
MYD88	0.448353	0.346	0.221	3.39882e-26																				NME4	0.296954	0.482	0.234	1.23256e-21	S4			TNFAIP8L2	0.378489	0.516	0.18	3.37767e-48
IGSF6	0.447929	0.376	0.309	3.77041e-09																				ATP2B1	0.296397	0.482	0.223	1.17871e-25	S4			C1QBP	0.37674	0.659	0.339	6.90922e-28
LILRA2	0.44762	0.321	0.172	2.4483e-34																				OSM	0.296317	0.154	0.06	5.44023e-10	S4			LMNA	0.376009	0.3	0.085	1.2514e-38
COX7B	0.446555	0.784	0.758	6.54522e-33																				SLC25A6	0.293339	0.994	0.92	2.79355e-11	S4			MYL12A	0.374337	0.939	0.715	2.074e-27
GPBAR1	0.44519	0.233	0.112	1.88559e-27																				MRC1	0.291396	0.378	0.221	1.79636e-08	S4			MFNG	0.37369	0.505	0.189	5.85092e-41
FPR2	0.44498	0.184	0.046	7.08829e-49																				RPL4	0.288192	0.996	0.943	2.10105e-15	S4			LAPTM4A	0.372502	0.794	0.445	4.62297e-27
IL1R2	0.444565	0.24	0.143	7.63333e-15																				SERPINB6	0.287913	0.726	0.422	4.84438e-19	S4			TMED9	0.372418	0.621	0.3	2.93606e-30
SAMHD1	0.44439	0.626	0.56	1.90435e-23																				GTF3A	0.286664	0.861	0.574	1.36234e-14	S4			IFITM3	0.371337	0.989	0.909	8.18595e-27
STAT2	0.443976	0.392	0.28	3.45039e-20																				CSF1R	0.286035	0.877	0.621	2.66486e-12	S4			SLCO2B1	0.371238	0.519	0.295	1.25407e-12
TRAPPC1	0.443407	0.629	0.585	2.32313e-24																				RASSF4	0.285125	0.536	0.282	1.8304e-18	S4			SAMD4A	0.369802	0.462	0.171	2.0393e-38
TXN	0.443015	0.641	0.592	1.7302e-22																				C3	0.284416	0.553	0.287	2.98526e-20	S4			PLEK	0.369259	0.656	0.315	4.06124e-31
CCR1	0.442466	0.467	0.399	6.32043e-14																				SSPN	0.284	0.247	0.065	6.44352e-37	S4			DNAJA1	0.367633	0.648	0.327	1.33719e-27
PYCARD	0.436981	0.888	0.855	1.31787e-48																				DHRS7	0.283026	0.607	0.322	6.77253e-21	S4			ST6GAL1	0.36695	0.42	0.159	3.32366e-34
DDX60L	0.436321	0.291	0.16	1.55939e-28																				FAM105A	0.281688	0.518	0.267	1.52433e-19	S4			PSMD8	0.366376	0.691	0.356	8.77358e-28
APRT	0.436116	0.716	0.683	1.32766e-25																				NAA20	0.28042	0.545	0.262	4.28658e-24	S4			GLDN	0.366032	0.313	0.157	4.70021e-12
CKLF	0.433781	0.611	0.552	6.63013e-19																				ZFP36	0.277426	0.819	0.61	4.49415e-06	S4			STEAP3	0.36274	0.306	0.071	2.66797e-54
SIGLEC1	0.433599	0.443	0.359	4.4251e-13																				SNX5	0.277181	0.555	0.302	7.51255e-18	S4			FEZ2	0.361312	0.613	0.289	6.22751e-30
FPR1	0.433583	0.484	0.417	1.76964e-16																				SLC12A5	0.275895	0.239	0.072	9.695e-29	S4			YWHAB	0.361245	0.899	0.661	1.43185e-19
KCTD12	0.432998	0.771	0.7	3.27244e-32																				MTUS1	0.275484	0.222	0.045	6.27118e-46	S4			WARS	0.360485	0.46	0.174	3.54095e-35
BOLA2B	0.432853	0.595	0.557	2.94979e-15																				SNX3	0.274873	0.975	0.808	5.12018e-13	S4			JUNB	0.358311	0.834	0.613	3.6564e-09
PARP9	0.430068	0.359	0.267	7.88704e-16																				CNRIP1	0.273087	0.227	0.055	3.45976e-37	S4			IL10	0.356807	0.335	0.153	1.28073e-16
APLP2	0.42989	0.795	0.755	2.79769e-32																				MKNK1	0.272673	0.497	0.242	3.81012e-21	S4			HSPA8	0.3555	0.873	0.603	8.54242e-18
CFL1	0.42949	0.947	0.906	1.5773e-47																				STOM	0.271459	0.555	0.282	8.50568e-21	S4			VAMP5	0.354489	0.86	0.668	5.05302e-08
COX6A1	0.429367	0.804	0.772	1.20171e-33																				EVL	0.270266	0.653	0.371	8.96927e-18	S4			SRGAP2	0.353917	0.63	0.304	2.70021e-29
SAMD9	0.427727	0.289	0.215	2.42206e-10																				BLNK	0.269512	0.345	0.133	3.99752e-26	S4			BLNK	0.353897	0.396	0.128	4.91066e-42
HCK	0.425089	0.513	0.466	6.2483e-14																				VAMP3	0.268702	0.509	0.254	1.07361e-20	S4			PSMA4	0.35324	0.7	0.366	1.45838e-25
TXNDC17	0.424239	0.599	0.554	1.27434e-20																				NR4A2	0.267752	0.193	0.061	5.77414e-21	S4			ETV5	0.353094	0.488	0.2	4.90336e-33
CTSA	0.423905	0.424	0.328	7.83824e-18																				ACP2	0.267333	0.349	0.15	4.46092e-21	S4			RAD23A	0.351594	0.744	0.406	2.69396e-25
CPVL	0.423117	0.398	0.323	8.88627e-13																				SMPDL3A	0.265609	0.372	0.163	2.12044e-21	S4			PPP1CA	0.350123	0.829	0.492	1.99734e-25
POLR2L	0.422755	0.803	0.749	1.22313e-29																				HSD17B11	0.265183	0.759	0.499	7.86453e-13	S4			SCAMP2	0.349962	0.632	0.292	1.0439e-31
RCBTB2	0.422603	0.335	0.208	2.8069e-23																				CAPZA2	0.264622	0.746	0.479	3.12328e-13	S4			CYFIP1	0.349045	0.525	0.234	3.45433e-29
TPI1	0.42141	0.883	0.861	3.95783e-30																				ETV5	0.264356	0.445	0.203	2.4333e-22	S4			RAC1	0.345808	0.989	0.917	1.5037e-24
COX6C	0.420298	0.819	0.785	3.71863e-32																				OLFML2B	0.264226	0.277	0.097	8.32961e-25	S4			NFATC2	0.344939	0.315	0.074	4.89729e-53
ABRACL	0.420226	0.575	0.519	8.07769e-21																				VIMP	0.263593	0.528	0.291	1.91837e-15	S4			RAN	0.344819	0.823	0.507	2.65976e-20
PHC2	0.420087	0.433	0.347	3.80379e-14																				IL6ST	0.263517	0.391	0.166	1.67953e-24	S4			HINT1	0.344332	0.947	0.748	2.40027e-18
HSH2D	0.420056	0.172	0.036	9.83845e-52																				AES	0.263479	0.597	0.355	4.85603e-13	S4			SRM	0.343815	0.613	0.282	3.82629e-31
TMA7	0.41854	0.96	0.947	8.58091e-70																				DHRS9	0.263386	0.139	0.031	7.37718e-24	S4			HSP90AB1	0.343762	0.893	0.619	1.37704e-15
MINOS1	0.418382	0.53	0.48	7.85938e-17																				SOD1	0.263293	0.786	0.505	1.43658e-14	S4			MGLL	0.343568	0.256	0.07	4.26852e-34
AC090498.1	0.417794	0.733	0.807	5.93295e-06																				KHDRBS3	0.262898	0.152	0.029	1.98115e-32	S4			POMP	0.343356	0.95	0.768	7.73306e-16
FAM65B	0.417394	0.153	0.032	1.52838e-44																				PTPRN2	0.262786	0.299	0.099	5.35893e-31	S4			DPP7	0.342204	0.724	0.4	3.60257e-24
GRB2	0.416391	0.638	0.603	3.72476e-17																				NFATC2	0.262253	0.252	0.08	1.35082e-27	S4			CLECL1	0.340642	0.322	0.084	7.51734e-48
ROMO1	0.415621	0.607	0.541	5.44949e-22																				CTSZ	0.261629	0.861	0.622	1.00215e-08	S4			ATP6V0B	0.339824	0.943	0.694	9.67431e-20
SON	0.415415	0.678	0.645	1.65292e-21																				DRAM1	0.261591	0.407	0.19	3.72026e-19	S4			IL4I1	0.339787	0.339	0.142	8.03922e-21
CASP1	0.41537	0.453	0.385	1.11301e-13																				CXADR	0.261277	0.252	0.068	1.34827e-35	S4			ACP2	0.339014	0.431	0.142	3.37756e-43
DAZAP2	0.414162	0.697	0.654	2.30842e-24																				CSF2RA	0.260924	0.649	0.402	7.13834e-13	S4			COX6C	0.336625	0.98	0.778	3.36964e-18
ATP6V0D1	0.41395	0.406	0.346	1.50272e-11																				CD63	0.260827	0.979	0.864	9.75777e-10	S4			MTHFD2	0.336487	0.562	0.266	1.08308e-26
VMP1	0.413632	0.618	0.589	9.57147e-16																				PCBD1	0.259808	0.626	0.371	5.71902e-15	S4			CD4	0.33577	0.751	0.467	4.53157e-16
RNF181	0.412611	0.717	0.684	1.51783e-26																				UBXN1	0.257599	0.896	0.654	3.14235e-11	S4			SRGAP2B	0.33564	0.435	0.192	2.96204e-24
ID2	0.411651	0.567	0.514	1.19214e-11																				HAVCR2	0.256479	0.684	0.393	6.99863e-18	S4			MORF4L1	0.335504	0.873	0.568	4.22113e-20
BAZ1A	0.411138	0.341	0.266	5.24171e-12																				MACROD2	0.253246	0.204	0.049	2.1807e-33	S4			ZFHX3	0.335358	0.545	0.23	1.14284e-32
DSE	0.411073	0.365	0.254	3.58576e-20																				MPC1	0.252541	0.536	0.266	2.30215e-21	S4			POLR2L	0.335336	0.954	0.749	7.64014e-15
SDF2L1	0.410666	0.473	0.401	6.6164e-12																				UCP2	0.250355	0.59	0.343	1.7322e-13	S4			SDC3	0.334572	0.295	0.112	2.40659e-22
LAMTOR4	0.409337	0.905	0.888	5.1995e-47																				NRP2	0.250207	0.295	0.1	7.54975e-29	S4			ANKH	0.333637	0.398	0.152	1.93112e-30
BAX	0.407611	0.551	0.532	5.81501e-10																												ARHGAP22	0.333123	0.403	0.137	4.47098e-39
PLSCR1	0.407112	0.6	0.573	1.79083e-11																												TTYH3	0.333004	0.503	0.272	3.23573e-15
COX8A	0.403925	0.91	0.891	4.25229e-52																												C19ORF60	0.332983	0.838	0.523	8.91473e-20
OAZ1	0.402954	0.999	0.992	4.9667e-109																												BASP1	0.332321	0.565	0.317	2.77402e-15
CAPNS1	0.402142	0.464	0.387	2.31864e-16																												CD276	0.332087	0.315	0.075	4.97616e-53
CIB1	0.400202	0.531	0.49	1.25127e-12																												GOLGA4	0.331965	0.47	0.208	2.36041e-25
CTSD	0.400069	0.792	0.711	9.91505e-28																												IL6ST	0.331399	0.416	0.164	7.68878e-30
IFI44	0.399802	0.518	0.47	3.77045e-12																												MS4A7	0.331135	0.886	0.631	7.86936e-10
CECR1	0.399801	0.501	0.404	3.33969e-19																												IGSF21	0.33073	0.28	0.072	3.46709e-42
CEBPD	0.398921	0.907	0.88	1.12426e-25																												CXCL16	0.330261	0.814	0.48	9.06067e-19
LILRB1	0.397208	0.353	0.297	4.07112e-08																												INSIG1	0.330213	0.239	0.094	1.39309e-15
BST1	0.394764	0.249	0.125	3.99442e-27																												LTA4H	0.329949	0.617	0.403	1.53327e-09
LSM7	0.394331	0.57	0.525	9.17368e-16																												MS4A6A	0.329926	0.976	0.833	7.58399e-12
SCIMP	0.394291	0.321	0.235	3.38958e-14																												TNFRSF1B	0.329822	0.84	0.536	1.29458e-18
SIGLEC14	0.39403	0.196	0.076	3.46391e-31																												VAMP8	0.328331	0.993	0.927	1.49281e-23
FYB	0.39403	0.738	0.719	2.46157e-20																												PSMC2	0.328047	0.497	0.195	1.54985e-35
IFNGR2	0.393817	0.742	0.727	4.25697e-21																												DHRS7	0.327429	0.621	0.322	2.55835e-23
COX7A2	0.393631	0.901	0.89	1.33706e-40																												TMEM147	0.325929	0.827	0.492	4.16767e-22
SAMD9L	0.393595	0.378	0.337	4.71537e-06																												CEBPA	0.325392	0.503	0.234	1.42148e-23
H2AFY	0.393446	0.648	0.629	9.70848e-18																												FAM105A	0.325376	0.551	0.265	2.70771e-24
TLR2	0.393223	0.411	0.342	5.09796e-12																												ANXA7	0.324243	0.488	0.178	8.31636e-41
PKM	0.391045	0.749	0.723	3.07314e-20																												SKP1	0.323875	0.862	0.536	6.02239e-21
PGK1	0.390982	0.707	0.683	5.37706e-19																												SDCBP	0.323777	0.884	0.64	5.15478e-12
AP2S1	0.390674	0.828	0.827	6.0131e-28																												CXCL12	0.32371	0.197	0.035	1.22332e-45
RRBP1	0.390055	0.353	0.297	1.33025e-08																												TBCB	0.323335	0.654	0.311	1.06058e-30
SP110	0.389941	0.406	0.341	7.18514e-11																												TUFM	0.322817	0.637	0.321	4.48147e-25
ATP5E	0.389233	0.999	0.996	6.27572e-108																												PMFBP1	0.322765	0.254	0.052	1.76205e-50
NOP10	0.389167	0.836	0.815	7.75946e-27																												GATM	0.322392	0.374	0.116	5.86502e-42
NDUFA11	0.389099	0.798	0.775	1.25084e-27																												GTF3C6	0.32219	0.685	0.357	1.81904e-25
CD36	0.387325	0.148	0.023	3.15263e-52																												NAA10	0.321485	0.659	0.337	6.82002e-26
PTPRC	0.386498	0.536	0.502	2.01644e-11																												ARPC2	0.320506	0.993	0.922	1.07795e-20
C7ORF50	0.385945	0.58	0.52	3.37845e-17																												TMED2	0.320476	0.718	0.394	2.34074e-22
CAP1	0.385493	0.651	0.618	4.3038e-15																												MOB1A	0.320399	0.794	0.459	1.09519e-21
PPP4C	0.384911	0.487	0.436	4.39174e-12																												ICAM2	0.320205	0.365	0.124	2.12984e-34
B2M	0.384605	1	1	5.33739e-50																												CMTM3	0.319416	0.58	0.313	5.01843e-20
FKBP1A	0.384549	0.703	0.655	1.464e-22																												CCL2	0.318827	0.438	0.274	3.26376e-06
USP15	0.384433	0.399	0.324	9.93736e-13																												AES	0.318541	0.654	0.35	5.76759e-21
PSMA6	0.381235	0.276	0.197	8.75264e-13																												OAS1	0.318463	0.779	0.485	2.72315e-18
C4ORF48	0.381182	0.702	0.662	3.33515e-20																												MYDGF	0.318438	0.755	0.421	1.16173e-21
MSN	0.380786	0.588	0.552	3.05971e-14																												TMSB4X	0.318398	1	1	3.02227e-19
HMGB2	0.380031	0.617	0.555	6.10448e-16																												C5AR1	0.317191	0.685	0.384	1.41489e-19
NDUFC2	0.37967	0.584	0.546	3.74045e-14																												APOC1	0.31717	0.943	0.692	7.90309e-17
NAPA	0.379503	0.299	0.226	4.29589e-11																												TCEAL4	0.316477	0.569	0.252	1.54303e-30
LGALS3	0.37925	0.611	0.516	1.36191e-24																												FKBP2	0.315836	0.742	0.48	4.70851e-14
SNRPD3	0.378685	0.373	0.287	2.41049e-14																												MDH1	0.315683	0.505	0.205	7.35281e-33
NDUFB7	0.377721	0.748	0.729	1.4008e-21																												GPR155	0.315599	0.425	0.178	2.27677e-26
SRSF5	0.377497	0.535	0.497	1.86457e-12																												PLA2G16	0.314834	0.718	0.422	4.10327e-19
RAC1	0.377216	0.936	0.917	6.3758e-32																												EHD4	0.314811	0.484	0.196	6.3835e-32
CCDC12	0.376757	0.445	0.373	2.31405e-13																												PDIA4	0.314474	0.453	0.211	3.35079e-21
PSMA7	0.376407	0.799	0.769	5.37699e-22																												TEX264	0.31406	0.549	0.24	1.654e-31
NDUFB3	0.376403	0.562	0.533	4.95019e-14																												SPCS2	0.314018	0.724	0.41	1.26115e-19
HPSE	0.37595	0.177	0.055	7.216e-37																												ARPC5	0.3121	0.95	0.713	2.93389e-16
CAPN2	0.373239	0.23	0.115	1.85887e-24																												RHEB	0.311183	0.737	0.415	1.68788e-19
NCF2	0.372894	0.549	0.471	6.42685e-17																												TCF4	0.310652	0.619	0.311	5.66899e-25
CBR1	0.372864	0.35	0.315	4.98318e-05																												ITSN2	0.309906	0.512	0.211	4.26772e-32
NFKBIA	0.371632	0.542	0.478	1.73585e-13																												LGALS9	0.309854	0.884	0.648	3.7196e-12
FAM46A	0.371156	0.326	0.235	1.42796e-13																												SPARC	0.308808	0.241	0.055	1.70744e-41
RAB8B	0.369381	0.274	0.183	3.11475e-14																												LPCAT2	0.308232	0.512	0.242	1.81883e-23
SPTLC2	0.369179	0.387	0.335	1.24003e-07																												RND3	0.307322	0.19	0.061	1.87312e-19
SERF2	0.367835	1	0.996	8.67715e-95																												LMAN2	0.30721	0.705	0.388	3.33244e-22
RTCB	0.367556	0.295	0.219	3.78814e-11																												UNC93B1	0.305355	0.624	0.324	6.10381e-22
ALDOA	0.3673	0.922	0.905	2.67785e-30																												PSMB1	0.304507	0.77	0.478	6.1099e-18
MYO1G	0.365982	0.278	0.148	7.76849e-26																												VASP	0.303724	0.718	0.382	3.45266e-23
ATP6V1G1	0.365651	0.739	0.729	1.63304e-21																												ATP5B	0.303284	0.766	0.447	2.83338e-20
IFIH1	0.365376	0.23	0.15	2.95869e-11																												FKBP1A	0.302768	0.906	0.648	1.4478e-16
LILRB2	0.364089	0.337	0.277	3.11818e-08																												NUCKS1	0.302514	0.768	0.447	1.1548e-18
SLIRP	0.363706	0.678	0.663	1.06715e-16																												NUDC	0.302382	0.565	0.256	9.82139e-29
PPDPF	0.363515	0.908	0.86	1.95157e-36																												SEC11C	0.302053	0.558	0.25	1.22317e-28
ALOX5	0.363161	0.373	0.303	1.96141e-11																												AIF1	0.30189	0.991	0.976	9.8661e-16
AGPAT2	0.362309	0.34	0.264	1.45794e-10																												LIMD2	0.301803	0.687	0.419	1.37453e-16
MEF2A	0.361877	0.443	0.372	8.71885e-13																												PTGIR	0.300768	0.265	0.07	7.1123e-37
EIF2AK2	0.361753	0.461	0.405	6.07348e-10																												LAIR1	0.300757	0.768	0.499	4.67096e-14
MRPS18C	0.361481	0.541	0.519	1.74849e-09																												ACTR3	0.30054	0.711	0.409	3.45666e-19
NDUFB1	0.361008	0.773	0.736	1.7928e-23																												RAB5C	0.299189	0.79	0.488	2.93943e-18
CLEC12A	0.360757	0.338	0.253	8.42436e-12																												PARK7	0.298932	0.899	0.653	6.96936e-14
ADAR	0.360708	0.548	0.514	2.86078e-10																												NPL	0.298872	0.536	0.28	1.85907e-18
HLA.G	0.360648	0.161	0.044	1.93361e-38																												NDUFV2	0.298601	0.748	0.44	2.79638e-18
HSBP1	0.360209	0.739	0.718	2.92517e-21																												TMEM173	0.298583	0.451	0.186	2.30937e-28
RNASEH2C	0.35952	0.478	0.423	7.53913e-11																												CDK2AP1	0.297278	0.573	0.273	2.3387e-24
GNAI2	0.359108	0.761	0.752	2.0912e-21																												PSMD7	0.295925	0.495	0.195	6.93563e-35
RNH1	0.358457	0.487	0.457	4.09514e-08																												LYN	0.295007	0.753	0.448	5.74077e-17
TMSB10	0.358408	1	1	3.5278e-116																												ZNF503	0.294556	0.37	0.124	1.65515e-35
RABAC1	0.357323	0.504	0.473	1.90173e-09																												PSMB3	0.293875	0.792	0.468	1.02347e-20
STK17B	0.356991	0.283	0.172	1.24978e-19																												RAB20	0.293101	0.516	0.258	5.19755e-20
UQCR10	0.356314	0.899	0.883	1.58941e-32																												CREM	0.292529	0.538	0.262	3.47662e-20
ARPC2	0.355818	0.943	0.921	2.39248e-36																												MYL6	0.291906	0.996	0.95	9.83247e-19
NDUFA7	0.355478	0.305	0.21	5.495e-17																												HVCN1	0.291873	0.361	0.129	1.05879e-30
SRSF9	0.355311	0.643	0.632	4.03988e-16																												PTGES3	0.291614	0.779	0.481	2.44262e-16
C10ORF54	0.354417	0.594	0.546	1.40723e-15																												MKNK1	0.291528	0.505	0.243	3.79614e-22
UQCRQ	0.353261	0.854	0.822	4.41778e-29																												SCN1B	0.291315	0.247	0.061	8.94306e-39
ARHGDIB	0.352181	0.875	0.852	2.43876e-27																												DAD1	0.290968	0.805	0.492	6.76818e-17
HNRNPA2B1	0.351758	0.664	0.65	6.24781e-15																												SLC7A5	0.290852	0.306	0.104	6.00451e-29
KLF10	0.351471	0.222	0.111	2.20709e-22																												HIGD1A	0.290796	0.444	0.168	1.3633e-33
SNRPB	0.350177	0.463	0.424	2.97452e-08																												LYSMD2	0.290504	0.632	0.322	3.25686e-23
DOK2	0.349362	0.371	0.291	6.4917e-12																												IDH1	0.290129	0.484	0.256	8.89084e-15
NDUFS7	0.348757	0.58	0.554	4.20661e-11																												RASSF4	0.288998	0.58	0.279	2.93128e-24
ZNFX1	0.348244	0.233	0.17	1.46924e-06																												ADRM1	0.287904	0.549	0.249	1.72176e-27
ASGR2	0.348201	0.146	0.047	3.12228e-27																												LAP3	0.287379	0.812	0.515	2.28611e-18
RARRES3	0.347771	0.395	0.359	5.11848e-06																												SAMD9L	0.28727	0.624	0.323	6.04315e-21
PRDX5	0.347747	0.688	0.658	2.46607e-15																												CLTA	0.287012	0.902	0.657	1.72058e-11
PLEKHO1	0.347217	0.496	0.5	0.00351235																												ADI1	0.286883	0.475	0.195	2.05138e-30
CCDC85B	0.346991	0.575	0.554	9.20039e-10																												GSPT1	0.286294	0.51	0.236	7.06761e-24
CBWD2	0.346832	0.215	0.149	1.88974e-08																												DDAH2	0.286057	0.63	0.376	1.70731e-13
FPR3	0.346328	0.371	0.324	0.00043426																												FUCA1	0.284121	0.33	0.122	1.37537e-26
ATP5G3	0.345319	0.711	0.689	6.78401e-18																												PSMA3	0.283965	0.488	0.2	9.1644e-30
CHMP2A	0.34406	0.485	0.464	1.24761e-07																												RAB10	0.283401	0.643	0.332	5.84512e-23
CNIH4	0.343911	0.366	0.343	0.0123283																												NCL	0.282965	0.72	0.433	4.4256e-16
AP1S2	0.342489	0.698	0.716	1.21925e-08																												CDC37	0.282256	0.635	0.329	1.22414e-21
YWHAB	0.342283	0.716	0.666	3.3289e-17																												BST2	0.281363	0.939	0.758	3.39091e-12
SQRDL	0.341822	0.325	0.272	4.10116e-07																												NUTF2	0.281186	0.558	0.255	2.67104e-27
NAA38	0.34012	0.622	0.604	9.85725e-10																												ARF4	0.28096	0.403	0.166	1.7891e-24
HSPA5	0.339171	0.376	0.321	9.7508e-06																												CD28	0.280952	0.197	0.039	1.00906e-39
EIF6	0.338899	0.357	0.301	7.29064e-08																												CACYBP	0.280881	0.545	0.258	2.06023e-24
ARPC5	0.338846	0.743	0.733	6.42287e-14																												HIF1A	0.280598	0.6	0.325	5.05729e-16
44621	0.338662	0.622	0.591	4.25036e-13																												TSNAX	0.280523	0.455	0.18	1.50049e-30
C4ORF3	0.33814	0.899	0.877	3.69688e-26																												PPP1R14B	0.280506	0.534	0.264	1.26885e-20
CYSTM1	0.337913	0.265	0.183	3.20323e-11																												NDFIP1	0.280444	0.665	0.346	9.88965e-21
BST2	0.33707	0.753	0.792	3.63137e-08																												SPG21	0.280218	0.742	0.437	3.25721e-18
NAIP	0.336212	0.328	0.238	9.12461e-13																												HAVCR2	0.279773	0.687	0.395	1.46799e-14
ODF3B	0.33498	0.441	0.397	2.04764e-07																												AUP1	0.279571	0.595	0.308	1.38216e-21
ZBP1	0.334787	0.136	0.028	9.00935e-40																												CACUL1	0.279097	0.516	0.236	2.02678e-24
ENO1	0.334602	0.8	0.779	1.24723e-17																												XBP1	0.278899	0.571	0.286	7.44816e-21
CD1D	0.334173	0.203	0.083	1.96504e-28																												SRGAP2C	0.278564	0.475	0.208	6.42231e-26
GPCPD1	0.331981	0.266	0.168	1.22613e-14																												CD58	0.27806	0.379	0.137	7.23653e-31
ATP5L2	0.331909	0.22	0.124	1.1659e-17																												EVL	0.277266	0.667	0.371	8.88789e-18
ATG3	0.330327	0.419	0.417	0.0090413																												NAA20	0.277253	0.523	0.266	5.40326e-20
PSME1	0.328974	0.666	0.66	3.85789e-10																												TMEM50A	0.277252	0.735	0.419	6.82504e-19
DNAJC15	0.32896	0.496	0.463	8.71721e-09																												NRP1	0.276908	0.212	0.061	3.33402e-26
ANP32A	0.327411	0.461	0.437	8.74017e-05																												CORO1A	0.276694	0.91	0.686	4.45811e-12
ANPEP	0.326554	0.168	0.06	2.53156e-28																												RAB2A	0.276097	0.659	0.357	1.36717e-19
DTX3L	0.326378	0.314	0.246	5.06116e-08																												RNH1	0.275968	0.735	0.439	1.51321e-15
GIMAP1	0.325547	0.426	0.374	7.50571e-08																												SLC3A2	0.275943	0.468	0.235	8.95873e-18
CLIC1	0.323426	0.862	0.85	3.36366e-16																												UBC	0.274761	0.939	0.721	1.32407e-11
CBWD1	0.322756	0.253	0.206	0.000549272																												PSMB2	0.274075	0.54	0.251	3.21795e-25
ANXA6	0.321748	0.168	0.064	4.8694e-25																												ATP5J2	0.273585	0.952	0.741	5.02264e-14
ADAP2	0.321291	0.567	0.585	0.00709769																												ZNF428	0.273477	0.479	0.206	2.27006e-26
MBNL1	0.321152	0.434	0.392	1.98248e-06																												RANBP1	0.273443	0.602	0.328	1.83292e-17
AOAH	0.320863	0.289	0.206	1.55138e-11																												TMBIM4	0.272456	0.744	0.485	1.94523e-13
SLC43A2	0.320523	0.305	0.242	1.5699e-06																												44815	0.27189	0.252	0.065	1.36217e-36
CALR	0.319099	0.585	0.57	0.000121154																												DDX5	0.271307	0.91	0.683	2.62224e-11
LYST	0.319066	0.235	0.15	3.51878e-12																												CMKLR1	0.270973	0.37	0.145	1.61478e-25
CLEC4E	0.31889	0.357	0.287	2.57903e-07																												UQCC2	0.270607	0.632	0.328	1.20082e-21
DYSF	0.318347	0.128	0.018	1.84027e-46																												TMED10	0.270545	0.641	0.353	2.99409e-18
GSTK1	0.316825	0.564	0.564	7.12699e-07																												ECHS1	0.270429	0.514	0.234	8.44272e-26
PPM1K	0.315903	0.226	0.166	5.00643e-06																												SRP14	0.27029	0.976	0.866	4.04294e-12
DYNLL1	0.315816	0.805	0.805	1.98857e-12																												CSK	0.270076	0.527	0.262	6.72338e-20
PLBD1	0.315766	0.285	0.226	8.24933e-06																												ZFP36	0.269799	0.847	0.608	1.44431e-08
ACTN1	0.313626	0.193	0.101	3.48083e-16																												MACROD2	0.269318	0.201	0.05	1.57664e-30
ARPC1B	0.312998	0.943	0.905	8.7664e-30																												CSF1R	0.268632	0.88	0.622	4.55451e-10
ACTR2	0.312918	0.666	0.619	8.26265e-15																												RGCC	0.268622	0.313	0.186	9.05465e-05
PLP2	0.312439	0.44	0.383	3.12659e-07																												COPZ1	0.268418	0.501	0.235	5.22722e-23
DDX60	0.311655	0.18	0.099	2.28052e-13																												YIF1A	0.268367	0.468	0.206	3.1617e-24
DNAJA1	0.311556	0.373	0.351	0.0350971																												HMGB1	0.268285	0.919	0.706	9.12993e-10
RRP7A	0.311223	0.268	0.198	1.03554e-08																												DSTN	0.268109	0.567	0.269	2.50186e-23
UBE2S	0.311115	0.182	0.107	2.97426e-11																												HNRNPAB	0.26802	0.414	0.164	2.93667e-27
STX10	0.310804	0.443	0.394	3.89371e-08																												LY86	0.267951	0.838	0.596	5.61856e-10
TCIRG1	0.310653	0.325	0.253	5.16644e-09																												SNCA	0.267344	0.425	0.162	8.05247e-31
CALM3	0.308751	0.655	0.625	1.03248e-09																												ATP5G3	0.267296	0.895	0.675	6.73138e-11
SHKBP1	0.308531	0.291	0.241	0.000128437																												ADAM15	0.26709	0.357	0.12	9.30535e-33
TFF1	0.308512	0.152	0.04	1.4162e-37																												PRR5	0.266968	0.23	0.055	1.50513e-37
TRIM56	0.307591	0.395	0.342	6.35537e-07																												POU2F2	0.266921	0.654	0.384	1.10592e-14
CHCHD2	0.307444	0.878	0.872	1.77183e-24																												SDHC	0.265936	0.578	0.301	1.09203e-19
SASH3	0.307369	0.277	0.216	3.66051e-06																												ATP5C1	0.265252	0.737	0.446	2.1235e-15
TFEC	0.306649	0.249	0.17	5.04168e-10																												OSTF1	0.264833	0.663	0.363	1.57828e-18
ACP5	0.306134	0.223	0.149	7.17731e-09																												PSMD14	0.264698	0.376	0.137	2.24628e-30
TCN2	0.306114	0.217	0.138	9.29953e-11																												EIF3J	0.264435	0.565	0.273	9.57199e-23
LRPAP1	0.305728	0.411	0.369	1.61817e-06																												DUT	0.264105	0.547	0.276	7.16574e-20
SMIM4	0.305656	0.316	0.252	2.8751e-07																												OSM	0.263874	0.166	0.059	5.67443e-13
LGALS1	0.304687	0.982	0.952	2.55387e-40																												SERPING1	0.263771	0.51	0.288	2.27161e-12
AURKAIP1	0.304118	0.624	0.622	2.6606e-08																												SRSF2	0.262862	0.619	0.352	1.06301e-15
ATP5I	0.304066	0.839	0.838	3.88033e-20																												SYNGR2	0.262726	0.7	0.386	5.17475e-18
OLR1	0.303953	0.353	0.297	0.000252317																												FERMT3	0.2623	0.582	0.291	2.08008e-22
RGS18	0.303711	0.272	0.192	6.45696e-10																												COX20	0.262053	0.643	0.364	5.1783e-15
TLN1	0.30241	0.593	0.582	4.54273e-07																												SNX3	0.261704	0.972	0.809	1.18396e-09
GMPR	0.301922	0.19	0.123	2.7304e-08																												SSB	0.261125	0.696	0.389	2.63958e-20
ENY2	0.301356	0.636	0.641	7.04228e-10																												GADD45GIP1	0.260879	0.799	0.517	9.9243e-14
NDUFS5	0.301293	0.758	0.748	8.02415e-12																												PSMC5	0.26019	0.611	0.295	5.39955e-23
MRPL41	0.300836	0.533	0.533	0.000262372																												ARL5A	0.260145	0.492	0.231	9.92448e-23
SHFM1	0.300303	0.717	0.721	1.76763e-12																												RTN4	0.259914	0.805	0.516	2.90476e-13
ALDH2	0.300199	0.52	0.466	4.7757e-10																												KHDRBS3	0.259436	0.179	0.027	4.30089e-48
FAM45A	0.299538	0.29	0.229	4.5578e-07																												SELT	0.258988	0.726	0.422	5.793e-16
MRPL23	0.298922	0.608	0.613	2.59129e-06																												ATP1B1	0.258913	0.26	0.082	3.15067e-27
APOBR	0.298683	0.236	0.15	1.37744e-11																												ENG	0.258779	0.53	0.286	1.65603e-14
SEMA4D	0.298283	0.21	0.123	2.64929e-13																												HPGDS	0.258588	0.23	0.068	1.64316e-26
MRPL20	0.298159	0.543	0.539	3.21891e-05																												ARF1	0.257944	0.81	0.534	3.37081e-12
FNDC3B	0.297855	0.248	0.178	2.71196e-07																												DPYSL2	0.257723	0.74	0.439	6.86535e-15
IGFBP7	0.295911	0.183	0.082	1.31368e-21																												CYC1	0.256955	0.628	0.356	5.88157e-16
SMCO4	0.295103	0.354	0.313	0.000146498																												MESDC2	0.256949	0.486	0.226	7.66284e-23
FCGR3A	0.294887	0.789	0.824	4.63292e-07																												GHITM	0.256271	0.626	0.321	1.81684e-21
SHISA5	0.294756	0.425	0.388	0.000394352																												HMGN3	0.255275	0.772	0.479	7.64288e-16
MIF	0.29463	0.824	0.815	2.24938e-09																												ATOH8	0.255172	0.287	0.096	3.51987e-26
RBM8A	0.294209	0.485	0.478	0.00207407																												PDPN	0.255083	0.249	0.091	3.45582e-20
TNFAIP3	0.293175	0.206	0.122	3.43242e-12																												EMC4	0.254478	0.497	0.223	3.2262e-24
OGFR	0.293127	0.33	0.284	9.00173e-05																												ARL6IP5	0.253558	0.696	0.388	9.8139e-18
UQCRC1	0.292523	0.347	0.306	0.000334111																												CCND2	0.253462	0.258	0.072	4.65847e-33
SYK	0.290925	0.433	0.399	0.000258982																												PRDX4	0.253359	0.444	0.188	2.00908e-25
GIMAP8	0.290707	0.214	0.146	1.53684e-07																												SNAP23	0.252402	0.481	0.219	1.50521e-23
SSR4	0.290236	0.764	0.774	3.70423e-13																												LINC00998	0.252318	0.56	0.288	4.13057e-19
LAMTOR5	0.289152	0.667	0.662	1.86165e-10																												CLIC1	0.252116	0.965	0.842	2.0474e-09
UTRN	0.288065	0.212	0.135	2.18397e-10																												PRDX2	0.251927	0.411	0.193	2.34489e-18
MCUB	0.286153	0.343	0.311	0.00519254																												AP1B1	0.25167	0.47	0.245	1.48263e-14
PRKCD	0.285971	0.24	0.18	2.40793e-06																												NDUFB9	0.250621	0.877	0.592	9.13231e-13
SERP1	0.285865	0.933	0.936	1.9772e-25																												PFN1	0.250145	0.998	0.969	1.95316e-14
SNHG25	0.285151	0.41	0.355	8.42782e-07																												CCDC88A	0.250086	0.54	0.28	6.34289e-18
IRF2BP2	0.284784	0.397	0.345	1.95436e-05
TMEM30A	0.284731	0.268	0.219	0.00108285
UPP1	0.284204	0.437	0.376	8.65632e-08
TMEM160	0.283844	0.503	0.497	0.00141918
COX6B1	0.283668	0.948	0.934	2.30015e-31
BANF1	0.283663	0.472	0.476	0.0139924
HEBP2	0.283407	0.378	0.34	0.000234031
ST3GAL6	0.283395	0.294	0.222	5.86592e-08
IFNGR1	0.283052	0.512	0.494	0.000292696
RAB11FIP1	0.282733	0.196	0.128	1.36148e-07
MMP24.AS1	0.281883	0.437	0.411	0.00555796
NDUFAB1	0.281745	0.461	0.441	0.000556146
RPS26	0.281664	0.959	0.946	2.87197e-29
NDUFB11	0.281374	0.689	0.695	9.18891e-09
PML	0.281283	0.239	0.183	9.72405e-05
SCAND1	0.281061	0.576	0.567	9.68627e-07
LAMTOR2	0.280744	0.666	0.664	6.54417e-08
SEC61G	0.280217	0.783	0.776	1.06741e-14
RNF141	0.280007	0.279	0.241	0.0313999
ADAMTS2	0.279867	0.209	0.103	5.7684e-20
H2AFV	0.279796	0.624	0.617	3.20541e-07
POLD4	0.279635	0.288	0.229	5.99024e-06
GBP5	0.27939	0.12	0.048	9.96279e-16
TYROBP	0.279071	1	0.999	1.1734e-77
LSM6	0.278584	0.409	0.381	0.000858968
FGD2	0.278532	0.237	0.164	1.71813e-08
ATOX1	0.278433	0.619	0.632	0.000346095
SCAF11	0.278189	0.504	0.5	0.00406141
IFI27L2	0.277039	0.562	0.566	0.0065139
ERH	0.275415	0.493	0.487	0.000482867
MCL1	0.275224	0.542	0.524	0.00089042
ITGB2	0.274886	0.84	0.828	7.04559e-13
NAPRT	0.27432	0.196	0.133	4.07052e-07
NRGN	0.273955	0.146	0.063	6.9214e-18
HNRNPD	0.273846	0.328	0.284	0.000594052
HSD17B10	0.273277	0.301	0.248	3.61084e-05
LRRK2	0.272201	0.24	0.155	1.19528e-11
AQP9	0.272187	0.192	0.09	3.40967e-19
NDUFA12	0.272113	0.459	0.45	0.00690041
DDT	0.271857	0.707	0.728	2.89035e-08
IQGAP1	0.271531	0.479	0.464	0.00338433
LINC00482	0.270874	0.105	0.012	9.58792e-41
WSB1	0.270758	0.571	0.581	0.00150589
GBP4	0.270604	0.174	0.125	0.00140272
UBA1	0.270532	0.273	0.217	2.62369e-05
ZFP36L1	0.27042	0.885	0.894	2.14208e-07
HCLS1	0.270041	0.615	0.581	9.14182e-08
DEK	0.269386	0.592	0.619	0.0122379
MRPS5	0.268953	0.298	0.255	0.00148661
ZEB2	0.268621	0.66	0.664	5.29028e-08
DIAPH1	0.267926	0.21	0.145	3.52096e-07
SEC61B	0.267263	0.732	0.743	3.33015e-08
PNPT1	0.267129	0.164	0.092	8.05076e-11
ATP5L	0.266947	0.97	0.966	2.4618e-27
EIF4E2	0.266256	0.353	0.322	0.00891164
MYH9	0.265987	0.357	0.321	0.00463589
GCH1	0.265292	0.146	0.077	2.10748e-11
TRIM21	0.265211	0.159	0.083	5.8272e-13
UPF2	0.265096	0.336	0.303	0.0171275
MSRB1	0.264922	0.241	0.173	3.23847e-07
CST6	0.264875	0.161	0.089	6.60778e-10
GPR65	0.26471	0.397	0.37	0.00506203
LILRA6	0.264603	0.12	0.038	2.68144e-22
JUP	0.264554	0.192	0.122	7.23022e-09
RASSF2	0.264228	0.252	0.202	0.0016658
EWSR1	0.263175	0.3	0.251	0.000210004
MRPL33	0.262975	0.553	0.55	9.9189e-05
CATSPER1	0.262909	0.259	0.163	6.23232e-13
REEP5	0.262817	0.459	0.445	0.00385342
KIAA0319L	0.262145	0.176	0.127	0.000918653
IMPDH1	0.261619	0.262	0.198	4.62831e-06
PSMB8.AS1	0.260264	0.276	0.226	0.00129656
TMEM179B	0.259196	0.436	0.427	0.0438985
HIPK2	0.259109	0.243	0.189	0.000437238
ATP6V0E1	0.258781	0.828	0.842	1.74466e-10
GALK1	0.258628	0.239	0.186	0.000458793
CBX3	0.258598	0.485	0.486	0.00369755
LAT2	0.258569	0.381	0.337	0.000707652
LILRA1	0.256473	0.151	0.054	6.41929e-25
IL17RA	0.256288	0.465	0.428	0.000317813
ZNHIT1	0.255774	0.586	0.592	0.000885708
SRSF3	0.254303	0.513	0.512	0.0141637
ATP6V1B2	0.252031	0.427	0.387	6.43682e-05
SLFN5	0.251895	0.189	0.126	1.48273e-06
NEDD8	0.251268	0.766	0.768	1.48708e-07
ATP5B	0.251068	0.481	0.479	0.0360875
CEBPB	0.250944	0.83	0.815	1.16715e-08
ATP5J	0.25087	0.753	0.757	9.38764e-08
HMGN2	0.250362	0.802	0.792	4.32119e-13

## Sheet: Control CSF samples
Table S3. List of genes specific to the states of unsupervised trajectory of monocytes/macrophage in Control CSF samples.
average log2Foldchange>=0.25, adjusted P-value < 0.01, Wilcoxon Rank-Sum test.
PCT: the percentage of cells where the gene is detected
S1| cell state 1 of monocyte/macrophage in Control CSF samples							S2| cell state 2 of monocyte/macrophage in Control CSF samples							S3| cell state 2 of monocyte/macrophage in Control CSF samples							S4| cell state 4 of monocyte/macrophage in Control CSF samples							S5| cell state 5 of monocyte/macrophage in Control CSF samples							S6| cell state 6 of monocyte/macrophage in Control CSF samples							S7| cell state 7 of monocyte/macrophage in Control CSF samples							S8| cell state 8 of monocyte/macrophage in Control CSF samples
Genes	average log2Foldchange	PCT in state S1	PCT in other state	adjusted P-value	State		Genes	average log2Foldchange	PCT in state S2	PCT in other state	adjusted P-value	State		Genes	average log2Foldchange	PCT in state S2	PCT in other state	adjusted P-value	State		Genes	average log2Foldchange	PCT in state S3	PCT in other state	adjusted P-value	State		Genes	average log2Foldchange	PCT in state S4	PCT in other state	adjusted P-value	State		Genes	average log2Foldchange	PCT in state S1	PCT in other state	adjusted P-value	State		Genes	average log2Foldchange	PCT in state S2	PCT in other state	adjusted P-value	State		Genes
LYZ	2.544	0.974	0.777	4.42319e-95	S1		ENHO	0.791327	0.217	0.049	5.60681e-12	S2		IL15	0.54788	0.353	0.086	0.00157058	S3		CCL4	1.93101	0.378	0.126	1.99007e-28	S4		AIF1	0.702351	0.935	0.948	6.95642e-09	S5		LYZ	2.58574	0.981	0.798	4.6617e-78	S6		GPRC5C	0.96396	0.571	0.117	0.0034611	S7		VMO1
FCN1	2.44129	0.476	0.013	2.86605e-118	S1		S100A10	0.789437	0.963	0.708	5.58974e-18	S2		NISCH	0.391268	0.324	0.071	0.00258785	S3		CCL3	1.81597	0.524	0.271	1.28354e-23	S4		APOC1	0.562367	0.679	0.547	1.49199e-05	S5		FCN1	2.36655	0.463	0.011	4.42378e-61	S6		INO80D	0.707478	0.429	0.067	0.00250929	S7		PADI2
RP11-1143G9.4	2.2038	0.821	0.431	1.19074e-55	S1		EMP3	0.735983	0.975	0.726	5.9604e-16	S2		ARL10	0.320387	0.118	0.01	0.000432467	S3		CCL4L2	1.79258	0.244	0.076	1.24561e-16	S4		RPL31	0.558571	0.997	0.997	4.30768e-53	S5		RP11-1143G9.4	2.29442	0.823	0.428	1.03298e-43	S6		INPP1	0.619262	0.286	0.03	0.00235123	S7		NEAT1
S100A8	2.03176	0.564	0.256	5.28954e-34	S1		FCGR3A	0.714236	0.758	0.435	1.85957e-11	S2		CTB-50L17.10	0.28916	0.176	0.029	0.0414562	S3		MT2A	1.50248	0.575	0.41	1.89126e-09	S4		RGS10	0.521948	0.774	0.791	0.00184765	S5		S100A8	2.07876	0.563	0.246	1.15913e-24	S6		BBS10	0.54547	0.214	0.013	2.28122e-05	S7		SAT1
S100A9	2.02133	0.626	0.324	1.91697e-35	S1		S100A4	0.709826	1	0.866	3.11379e-14	S2		ZNF496	0.272228	0.147	0.019	0.0118599	S3		RNASE1	1.4866	0.429	0.15	4.0854e-32	S4		RPS6	0.507751	1	0.998	7.95894e-54	S5		S100A9	2.06894	0.616	0.326	1.7837e-24	S6		TCFL5	0.479491	0.214	0.015	0.000263725	S7		FTH1
VCAN	2.0042	0.467	0.017	4.71398e-110	S1		VIM	0.697003	1	0.861	9.90205e-16	S2									SPP1	1.42975	0.244	0.085	8.39908e-14	S4		RPL5	0.481289	0.995	0.993	2.92222e-37	S5		VCAN	1.998	0.451	0.013	2.13712e-58	S6		BTBD3	0.441347	0.214	0.02	0.0225576	S7		CD83
CD52	1.36173	0.338	0.101	4.97431e-29	S1		S100A6	0.677839	0.994	0.827	1.37462e-12	S2									SEPP1	1.38148	0.709	0.405	5.54797e-33	S4		EEF1B2	0.459167	0.995	0.983	9.91515e-23	S5		CSTA	1.34438	0.828	0.535	1.2742e-44	S6		ZBP1	0.435486	0.214	0.017	0.00213731	S7		CREBL2
S100A6	1.20785	0.993	0.789	1.25252e-70	S1		NCF1	0.567546	0.472	0.283	0.0041056	S2									CREM	1.37484	0.582	0.243	6.87482e-42	S4		RPS3A	0.456852	1	0.999	2.11422e-47	S5		CD52	1.33816	0.335	0.102	3.16742e-17	S6		BRF2	0.404866	0.214	0.021	0.0419606	S7		NFE2L2
MNDA	1.12173	0.652	0.366	5.16012e-32	S1		TUBA1A	0.529412	0.696	0.458	3.31654e-05	S2									CCL3L3	1.3055	0.325	0.142	3.53072e-13	S4		RPLP0	0.443527	0.981	0.982	1.69836e-16	S5		S100A6	1.19594	0.993	0.807	6.427e-53	S6		HTR7	0.391426	0.143	0.007	0.00288573	S7		C1QB
CSTA	1.10123	0.833	0.551	2.09862e-47	S1		ITGAM	0.522893	0.602	0.338	2.87761e-06	S2									CH25H	1.26291	0.536	0.2	6.13758e-40	S4		RPS17	0.435038	1	0.999	3.14154e-31	S5		MNDA	1.13257	0.653	0.4	1.3343e-21	S6		GINS2	0.344833	0.143	0.007	0.00288573	S7		A2M
CLEC10A	0.90983	0.56	0.312	3.0656e-20	S1		RHOB	0.502769	0.907	0.609	4.30763e-07	S2									SAT1	1.24456	0.991	0.828	4.67668e-71	S4		RPL36A	0.426433	0.924	0.954	7.49871e-07	S5		CD48	1.04509	0.67	0.324	1.44637e-30	S6		IPO9-AS1	0.338719	0.143	0.007	0.0027098	S7		RHOC
S100A12	0.907191	0.169	0	1.79529e-40	S1		SERPINF1	0.499178	0.484	0.24	3.65749e-07	S2									LYVE1	1.18259	0.593	0.282	8.34627e-36	S4		RPL21	0.423598	1	0.998	4.73376e-47	S5		CLEC10A	1.03052	0.56	0.306	3.61023e-17	S6		ZGRF1	0.335441	0.143	0.007	0.00307269	S7		TREM2
ASGR1	0.904553	0.288	0.04	1.15054e-41	S1		LRRFIP1	0.489236	0.745	0.507	2.30683e-05	S2									VMO1	1.1663	0.644	0.279	7.28603e-45	S4		RPL27	0.423593	1	0.998	6.57589e-33	S5		S100A12	0.891445	0.165	0	2.28913e-18	S6		RP11-573D15.8	0.330314	0.143	0.006	0.000373354	S7		C1QC
CD48	0.865551	0.662	0.35	1.68655e-31	S1		LGALS1	0.484985	0.944	0.765	0.000493379	S2									NEAT1	1.06807	0.996	0.783	1.08534e-67	S4		RPL22	0.422823	0.995	0.997	4.61051e-27	S5		AP1S2	0.86616	0.879	0.713	1.67167e-28	S6		CSMD3	0.329553	0.143	0.005	2.94483e-05	S7		RAB20
CTSS	0.861257	0.807	0.659	1.20998e-16	S1		HMGB2	0.474067	0.596	0.384	0.00541633	S2									CXCL8	1.06319	0.184	0.087	0.000223269	S4		RPSA	0.414897	0.978	0.976	5.73934e-13	S5		CTSS	0.839954	0.814	0.709	1.07035e-11	S6		RP11-458J1.1	0.321756	0.143	0.003	9.08265e-09	S7		TMEM70
AP1S2	0.793219	0.874	0.686	1.45027e-31	S1		RHOA	0.463187	0.913	0.761	0.000707222	S2									SRGN	1.03656	0.993	0.831	6.02836e-67	S4		RPS12	0.413745	1	1	1.00985e-39	S5		ASGR1	0.832261	0.277	0.057	1.29762e-17	S6		FAM95B1	0.304777	0.143	0.005	3.19379e-05	S7		SRGN
LGALS2	0.773892	0.181	0.011	2.27945e-33	S1		TYMP	0.459666	0.696	0.482	0.00418677	S2									CTSB	1.02915	0.905	0.635	1.22704e-56	S4		RPS23	0.411279	1	1	7.85594e-47	S5		S100A4	0.815397	0.995	0.85	3.49098e-34	S6		PKP2	0.302166	0.143	0.007	0.00288573	S7		CXCL16
TXNIP	0.772133	0.802	0.592	2.24174e-22	S1		TSC22D3	0.456258	0.764	0.524	3.01695e-05	S2									MS4A7	1.02006	0.816	0.458	1.55524e-50	S4		RPL17	0.406906	0.753	0.826	0.0139546	S5		LGALS2	0.814882	0.174	0.009	2.14367e-16	S6		CH17-264L24.1	0.301701	0.143	0.007	0.00288573	S7		MALAT1
LGALS1	0.764741	0.94	0.724	2.69101e-34	S1		CX3CR1	0.45163	0.553	0.31	0.000314732	S2									C5AR1	0.967867	0.702	0.327	3.71216e-47	S4		RPS10	0.406387	0.927	0.951	4.05863e-09	S5		LGALS1	0.711959	0.942	0.731	5.58063e-23	S6		ZNF540	0.294711	0.143	0.007	0.00307269	S7		LUC7L
PPDPF	0.746547	0.676	0.436	3.19595e-20	S1		NEAT1	0.441349	1	0.843	3.73997e-07	S2									CD83	0.950577	0.525	0.209	3.48017e-35	S4		RPS25	0.39709	1	0.997	1.49525e-33	S5		LST1	0.679447	0.937	0.898	1.62118e-26	S6		QSOX2	0.259099	0.143	0.007	0.00337525	S7		POLR2B
S100A4	0.725992	0.99	0.838	4.21139e-38	S1		RHOC	0.440706	0.677	0.37	3.60972e-08	S2									ZFP36	0.927072	0.813	0.522	1.50147e-33	S4		RPL27A	0.391687	1	1	4.65595e-34	S5		CDA	0.674902	0.195	0.007	8.74101e-20	S6									GPRC5C
MPEG1	0.715262	0.357	0.146	2.35508e-18	S1		OAS1	0.431725	0.366	0.16	2.31743e-06	S2									EGR2	0.924685	0.371	0.141	8.40394e-23	S4		RPL37A	0.390034	1	1	5.76744e-35	S5		LSP1	0.672393	0.451	0.248	1.12305e-09	S6									DNAJC1
CDA	0.71208	0.205	0.004	3.20186e-46	S1		SLC11A1	0.430603	0.77	0.555	0.00179792	S2									MTRNR2L1	0.892696	0.678	0.455	2.12068e-19	S4		RPL35	0.386704	1	0.997	2.84513e-28	S5		TKT	0.64408	0.681	0.543	1.93701e-07	S6									H3F3B
LGALS3	0.682484	0.395	0.157	3.75936e-21	S1		ROCK1	0.426008	0.553	0.324	2.9473e-05	S2									FOS	0.887082	0.887	0.614	3.09857e-28	S4		RPL3	0.380448	1	0.998	3.21406e-31	S5		CD37	0.622478	0.877	0.744	8.10895e-16	S6
CSF3R	0.629675	0.51	0.328	1.18311e-10	S1		CD55	0.423617	0.522	0.31	0.00137939	S2									APOE	0.86284	0.533	0.23	6.13355e-30	S4		RPL23A	0.378673	1	0.999	1.25726e-32	S5		PPDPF	0.618598	0.684	0.489	3.98127e-11	S6
PLP2	0.614483	0.417	0.219	2.18472e-13	S1		TSPAN4	0.421982	0.348	0.164	0.000146076	S2									MAF	0.854324	0.604	0.29	1.09324e-31	S4		COX7C	0.377698	0.935	0.951	0.000994795	S5		TXN	0.615919	0.474	0.32	9.80368e-06	S6
TXN	0.601679	0.481	0.291	2.60924e-12	S1		LTA4H	0.405239	0.602	0.37	0.000670532	S2									FCGBP	0.843799	0.524	0.315	1.88638e-13	S4		RPL9	0.375638	1	0.998	2.80632e-28	S5		GLRX	0.609747	0.535	0.387	1.00714e-05	S6
CD44	0.599369	0.402	0.181	5.71714e-17	S1		ABI3	0.402281	0.627	0.378	0.000122407	S2									NR4A2	0.842294	0.538	0.228	1.43783e-29	S4		RPL14	0.374856	1	0.997	1.28219e-23	S5		TSPO	0.594674	0.865	0.809	6.11503e-12	S6
RBP7	0.581329	0.126	0.029	7.21655e-10	S1		C1QA	0.393499	0.981	0.781	0.000147839	S2									EGR1	0.839931	0.549	0.272	3.61992e-24	S4		EEF1A1	0.373604	1	1	3.64832e-42	S5		TXNIP	0.583337	0.809	0.665	2.39851e-11	S6
MGST1	0.580878	0.179	0.003	4.63687e-40	S1		CYTIP	0.393412	0.435	0.232	0.000708125	S2									IER3	0.837868	0.591	0.386	1.31377e-13	S4		RPLP2	0.373366	1	1	9.09312e-40	S5		MPEG1	0.582887	0.351	0.181	1.94923e-06	S6
TKT	0.573963	0.683	0.509	7.2548e-11	S1		PKIB	0.389597	0.522	0.305	0.00519853	S2									MCL1	0.832273	0.656	0.332	1.96809e-34	S4		RPS3	0.370753	1	0.998	4.14394e-32	S5		CD44	0.574897	0.405	0.174	9.9191e-12	S6
JAML	0.573784	0.44	0.223	4.01544e-14	S1		C1QB	0.389308	0.988	0.781	0.0046777	S2									CXCL16	0.829083	0.769	0.415	4.70235e-37	S4		RPL13A	0.369196	1	1	2.8255e-44	S5		MGST1	0.555615	0.17	0.006	5.73618e-17	S6
FCER1A	0.554758	0.136	0.022	2.42233e-14	S1		CD84	0.384186	0.565	0.327	0.000193217	S2									BTG2	0.813473	0.72	0.432	9.14194e-28	S4		UQCRB	0.368622	0.902	0.95	0.00455194	S5		CCR2	0.552885	0.177	0.015	8.42353e-15	S6
LSP1	0.553923	0.455	0.257	2.22206e-11	S1		CELF2	0.380197	0.702	0.475	0.002735	S2									RHOB	0.813139	0.816	0.542	5.87494e-27	S4		RPL32	0.36837	1	0.998	1.27792e-31	S5		TUBA1B	0.54959	0.784	0.698	0.000202432	S6
CCR2	0.551863	0.181	0.02	1.07898e-26	S1		SLC43A2	0.377946	0.373	0.206	0.0246007	S2									IER2	0.804882	0.773	0.507	7.14815e-24	S4		RPS18	0.365011	1	0.999	6.70797e-30	S5		RPL6	0.526955	1	0.993	1.76913e-47	S6
GLRX	0.547896	0.545	0.371	2.96593e-09	S1		PLBD1	0.376165	0.354	0.165	0.000167692	S2									A2M	0.802368	0.653	0.3	2.29295e-39	S4		ATP5E	0.364825	0.989	0.986	9.04629e-05	S5		LINC01272	0.519152	0.191	0.069	4.34325e-05	S6
CD36	0.540526	0.15	0.012	2.81504e-24	S1		DOK2	0.373778	0.484	0.27	0.002967	S2									CXCR4	0.794737	0.327	0.191	1.44153e-06	S4		RPL30	0.364786	0.995	0.999	4.48261e-31	S5		FCER1A	0.515575	0.123	0.022	7.56586e-06	S6
CD37	0.511497	0.867	0.723	7.1776e-14	S1		S100A11	0.373606	1	0.964	2.48042e-05	S2									HERPUD1	0.78011	0.849	0.558	2.48382e-33	S4		RPL10A	0.362929	1	0.999	6.65913e-22	S5		S100A10	0.50888	0.909	0.661	4.87471e-18	S6
LST1	0.51013	0.931	0.886	1.03354e-20	S1		TMSB10	0.363961	1	1	1.3627e-12	S2									JUNB	0.777957	0.895	0.641	7.03587e-28	S4		RPS15A	0.360763	1	0.999	1.38184e-26	S5		PLP2	0.501793	0.409	0.254	0.000102009	S6
PID1	0.497035	0.205	0.071	1.05768e-10	S1		RASGRP2	0.355298	0.36	0.179	0.00197351	S2									KLF6	0.776589	0.718	0.496	1.23396e-14	S4		RPL11	0.360297	1	0.999	1.6633e-29	S5		RPL35A	0.489556	1	0.996	9.23314e-54	S6
TSPO	0.487012	0.862	0.775	1.79554e-12	S1		LIMD2	0.35175	0.702	0.496	0.0165154	S2									STAB1	0.77508	0.333	0.14	2.28288e-16	S4		RPL7A	0.360014	0.997	0.997	4.08126e-21	S5		GSTP1	0.485898	0.709	0.617	0.0169956	S6
CECR1	0.482711	0.281	0.149	5.14037e-06	S1		SH3BGRL3	0.341983	0.994	0.893	0.000997129	S2									DUSP1	0.772637	0.6	0.319	6.56539e-24	S4		RPL26	0.355883	1	0.999	1.72435e-27	S5		RPS24	0.483131	1	0.994	1.57418e-62	S6
LYST	0.476022	0.281	0.146	4.8006e-07	S1		SERPINB1	0.335378	0.596	0.378	0.00363856	S2									GPR183	0.771057	0.565	0.283	8.41362e-26	S4		TPT1	0.35442	1	1	8.38947e-29	S5		GAPT	0.480451	0.3	0.154	3.81212e-05	S6
LY6E	0.46454	0.431	0.286	6.29245e-05	S1		MYO1G	0.330624	0.193	0.071	0.00193012	S2									NR4A1	0.769227	0.453	0.181	1.97492e-26	S4		RPL10	0.34942	1	0.999	3.74227e-44	S5		ATP5E	0.479829	0.995	0.976	9.99189e-20	S6
LINC01272	0.461304	0.188	0.078	2.77214e-06	S1		SAMD9L	0.330549	0.248	0.112	0.0281172	S2									RAMP1	0.768609	0.236	0.089	1.41338e-11	S4		RPL24	0.347902	0.989	0.997	9.61918e-19	S5		RPL28	0.477872	1	0.994	3.58433e-56	S6
ANXA2	0.454842	0.583	0.39	1.44419e-09	S1		FCER1G	0.32274	0.981	0.915	0.0100757	S2									LGMN	0.762039	0.231	0.04	6.5628e-27	S4		RPL38	0.347168	1	0.997	7.13984e-21	S5		JAML	0.475854	0.43	0.269	0.000283546	S6
DUSP6	0.449314	0.281	0.15	1.04231e-05	S1		C1QC	0.318347	0.994	0.764	0.0110278	S2									HBEGF	0.760772	0.376	0.148	2.30006e-21	S4		RPS27	0.345571	1	1	2.74475e-36	S5		C14orf2	0.475737	0.809	0.765	7.99559e-06	S6
C19orf38	0.449214	0.312	0.165	8.68344e-08	S1		FGR	0.316158	0.348	0.175	0.00721233	S2									TNFRSF1B	0.745338	0.76	0.449	8.14055e-32	S4		RPS5	0.344236	0.992	0.99	5.11718e-17	S5		PPA1	0.470769	0.379	0.257	0.018128	S6
ICAM3	0.444295	0.174	0.042	7.27232e-14	S1		TNFRSF1B	0.314141	0.727	0.541	0.029932	S2									PADI2	0.744646	0.209	0.084	1.1581e-08	S4		RPS4X	0.343339	1	0.998	2.34381e-16	S5		ATP5G2	0.467936	0.926	0.9	1.37077e-11	S6
CLEC12A	0.442425	0.417	0.238	1.04526e-08	S1		COMMD3	0.312768	0.36	0.176	0.00136421	S2									APOC1	0.738812	0.751	0.482	1.09246e-19	S4		RPL6	0.342321	0.995	0.997	3.28424e-18	S5		C19orf38	0.46689	0.316	0.172	0.00018952	S6
FAM200B	0.43788	0.338	0.208	0.000205873	S1		CD7	0.312483	0.329	0.146	0.000109753	S2									MALAT1	0.72667	0.998	0.882	7.61484e-53	S4		RPL18A	0.341247	1	1	2.31363e-26	S5		CD36	0.466582	0.144	0.019	3.87553e-09	S6
ZFAS1	0.436008	0.893	0.786	1.55843e-12	S1		CEBPA	0.31118	0.286	0.139	0.0365267	S2									SLC11A1	0.716899	0.765	0.472	1.61052e-27	S4		RPS29	0.340971	0.997	0.998	1.30482e-18	S5		LTA4H	0.465058	0.479	0.346	0.00346413	S6
S100A10	0.431669	0.898	0.674	3.6056e-15	S1		KLF2	0.298265	0.665	0.397	0.00294289	S2									MT1X	0.712387	0.34	0.213	0.000249806	S4		RPL19	0.337121	1	0.999	1.81889e-26	S5		PID1	0.453202	0.207	0.091	0.00115395	S6
SH3BGRL3	0.425926	0.95	0.886	2.29984e-10	S1		FCGBP	0.294642	0.602	0.365	0.0100169	S2									SGK1	0.709456	0.495	0.254	1.31572e-18	S4		RPL29	0.335735	1	0.997	2.2327e-24	S5		RPL26	0.451873	1	0.998	1.46007e-48	S6
VIM	0.42354	0.976	0.837	1.72808e-12	S1		ARPC1B	0.294385	0.975	0.907	0.0279131	S2									HIF1A	0.705415	0.487	0.198	4.00195e-28	S4		NACA	0.333178	0.989	0.993	8.5285e-13	S5		RPL36A	0.451259	0.958	0.941	2.23065e-13	S6
GSTP1	0.419651	0.712	0.589	0.00111097	S1		TBL1XR1	0.288698	0.298	0.15	0.043375	S2									OLR1	0.699457	0.304	0.145	2.67402e-10	S4		GPX1	0.33305	0.981	0.986	0.0171908	S5		RPS7	0.444208	0.998	0.993	6.07179e-40	S6
GAPT	0.419373	0.3	0.153	6.57684e-08	S1		FTH1	0.277192	1	1	0.00410583	S2									IL1B	0.689326	0.253	0.153	0.0102672	S4		RPL37	0.333	1	0.998	5.02743e-24	S5		SERP1	0.440127	0.891	0.863	4.82183e-08	S6
C14orf2	0.413082	0.817	0.725	1.53348e-06	S1		CALHM2	0.274266	0.236	0.092	0.00150855	S2									F13A1	0.685854	0.473	0.276	1.34739e-11	S4		RPS27A	0.332993	1	0.999	1.20705e-28	S5		NACA	0.4379	0.995	0.989	1.18872e-29	S6
MS4A6A	0.394173	0.798	0.748	0.00162472	S1		TMEM154	0.267563	0.304	0.152	0.0387589	S2									RGS2	0.685683	0.638	0.388	4.11017e-16	S4		RPL7	0.332535	0.997	0.995	3.38578e-21	S5		RPL11	0.436012	1	0.998	4.93966e-56	S6
BST1	0.393503	0.164	0.041	2.44183e-12	S1		SMIM7	0.262688	0.46	0.269	0.0363781	S2									C1QB	0.680294	0.978	0.704	1.37396e-36	S4		RPS20	0.327648	0.997	0.994	1.24097e-16	S5		CARD16	0.432989	0.493	0.37	0.0117038	S6
PCBP1	0.392791	0.579	0.496	0.0170247	S1		BTK	0.250485	0.398	0.213	0.0202092	S2									CD14	0.674526	0.904	0.712	5.05793e-19	S4		RPL35A	0.325223	0.995	0.998	1.08292e-20	S5		H2AFY	0.430218	0.567	0.448	0.0330956	S6
CFP	0.391164	0.274	0.143	8.70161e-06	S1																EGR3	0.669535	0.247	0.085	1.87398e-14	S4		RPS24	0.322674	0.997	0.997	6.68252e-26	S5		CLEC4E	0.430165	0.26	0.115	4.67799e-05	S6
CD300E	0.379655	0.152	0.04	3.9903e-10	S1																ATP1B3	0.664069	0.696	0.415	1.53512e-24	S4		RPL18	0.322132	0.997	0.996	1.30328e-17	S5		RPL30	0.42758	1	0.998	3.50494e-48	S6
POLE4	0.378178	0.369	0.249	0.00407134	S1																JUN	0.661874	0.387	0.24	1.59665e-05	S4		RPS13	0.316737	1	0.999	8.73068e-22	S5		FXYD5	0.427262	0.872	0.815	6.89661e-09	S6
LSM6	0.376683	0.388	0.267	0.000675972	S1																MT-CYB	0.657393	0.985	0.807	4.0148e-37	S4		RPL13	0.315815	1	1	4.92553e-34	S5		RPL18A	0.426204	1	1	1.05774e-47	S6
NCF2	0.369544	0.407	0.279	0.00103388	S1																GLUL	0.649582	0.605	0.342	6.74146e-22	S4		RPL39	0.313718	1	1	4.76984e-22	S5		RPS17	0.425183	1	0.998	1.36049e-38	S6
A1BG	0.362948	0.236	0.11	3.95698e-06	S1																MTRNR2L8	0.647017	0.945	0.747	9.24604e-24	S4		RPL12	0.312429	0.995	0.999	3.72567e-14	S5		ZFAS1	0.42236	0.895	0.831	2.20862e-08	S6
ERP29	0.36232	0.664	0.521	0.0001591	S1																RGS1	0.644408	0.387	0.205	2.11628e-10	S4		BTF3	0.308612	0.976	0.983	1.19089e-05	S5		CLEC12A	0.420949	0.421	0.241	2.67224e-05	S6
CATSPER1	0.361851	0.138	0.015	3.24578e-19	S1																C1QC	0.636147	0.973	0.685	5.11937e-30	S4		RPLP1	0.308059	1	0.999	2.2634e-23	S5		RPL34	0.420646	1	1	1.62688e-51	S6
H2AFY	0.360809	0.555	0.432	0.00182953	S1																PLTP	0.631458	0.325	0.093	1.02667e-25	S4		RPS15	0.305851	1	0.997	1.96876e-20	S5		RPS15A	0.418738	1	0.998	1.66161e-50	S6
CLEC4E	0.35986	0.24	0.119	1.70459e-05	S1																IRS2	0.627723	0.411	0.178	2.09414e-20	S4		RPS7	0.301169	0.997	0.996	2.01182e-11	S5		RPL32	0.417531	1	0.996	3.14407e-56	S6
ZFP36L2	0.358162	0.662	0.53	0.00153202	S1																FTH1	0.624913	1	1	1.0232e-22	S4		RPS8	0.299623	1	0.999	1.20974e-23	S5		SERPINA1	0.416732	0.407	0.285	0.025885	S6
44621	0.358124	0.521	0.403	0.00645044	S1																MT1E	0.617188	0.193	0.058	6.34155e-12	S4		TOMM7	0.297864	0.935	0.967	0.000360389	S5		RPS18	0.41603	1	0.998	2.82911e-35	S6
RGS18	0.356359	0.219	0.111	0.000224064	S1																WSB1	0.615202	0.684	0.419	2.59577e-21	S4		RPL15	0.295387	1	1	3.27326e-16	S5		BST1	0.415635	0.167	0.039	1.52921e-07	S6
TIMP1	0.353706	0.567	0.421	3.99014e-05	S1																TFRC	0.612874	0.255	0.086	3.15621e-15	S4		RPL23	0.292218	1	0.998	1.96264e-11	S5		HLA-DPB1	0.413704	0.998	0.957	3.01028e-09	S6
NRG1	0.34882	0.1	0	2.11062e-22	S1																DAB2	0.608624	0.465	0.283	4.08586e-10	S4		RPL8	0.291623	1	0.997	1.56229e-15	S5		LGALS3	0.413414	0.379	0.167	1.28407e-10	S6
SPN	0.3412	0.164	0.081	0.0103033	S1																PSAP	0.607171	0.933	0.751	2.44554e-24	S4		UBA52	0.290466	0.997	0.997	4.63295e-10	S5		RPL10A	0.412432	1	0.998	1.85756e-29	S6
SERP1	0.339483	0.883	0.821	4.93693e-06	S1																NAMPT	0.601562	0.396	0.203	4.0472e-12	S4		GNB2L1	0.286301	0.992	0.993	1.85006e-09	S5		CKLF	0.412429	0.642	0.52	0.0164584	S6
SAMHD1	0.338605	0.545	0.423	0.0181284	S1																H3F3B	0.584491	0.991	0.897	5.25191e-34	S4		RPL41	0.284103	1	0.998	3.89687e-14	S5		RPS27	0.41071	1	1	1.4883e-50	S6
SERPINA1	0.337832	0.39	0.28	0.0491666	S1																EGFL7	0.568431	0.195	0.046	1.36276e-16	S4		RPL34	0.279627	1	1	5.39357e-22	S5		RPL15	0.409639	1	1	8.82362e-42	S6
RPL28	0.336417	1	0.996	9.06107e-42	S1																CSF1R	0.567324	0.684	0.402	1.01414e-22	S4		RPS16	0.279039	1	0.998	1.3999e-17	S5		RPLP1	0.407181	1	0.998	7.77394e-45	S6
CACNA2D3	0.335843	0.148	0.028	2.65288e-14	S1																PNRC1	0.557529	0.696	0.415	5.28259e-20	S4		EEF1D	0.277064	0.943	0.969	0.00920641	S5		LAMTOR4	0.406283	0.791	0.72	0.0188613	S6
CLEC4A	0.328907	0.224	0.119	0.000851715	S1																THEMIS2	0.552716	0.538	0.306	1.04181e-17	S4		RPL4	0.273253	0.962	0.988	8.89592e-06	S5		APRT	0.406206	0.674	0.583	0.00924222	S6
CARD16	0.328666	0.479	0.364	0.0102732	S1																MTRNR2L10	0.549787	0.784	0.575	5.49783e-15	S4		RPL36	0.270875	1	0.997	7.22656e-11	S5		RPL7	0.406085	1	0.991	9.69971e-40	S6
CDC42EP3	0.328022	0.136	0.051	0.00011764	S1																HIST1H4C	0.547307	0.529	0.306	3.31932e-15	S4		RPS14	0.266513	1	0.999	1.17249e-20	S5		SH3BGRL3	0.402462	0.951	0.924	5.97594e-07	S6
LAMTOR4	0.325844	0.786	0.685	0.00886751	S1																ETS2	0.545167	0.453	0.227	1.3479e-17	S4		FAU	0.265591	1	0.997	6.30914e-12	S5		COMMD6	0.399788	0.953	0.93	2.39271e-13	S6
NRGN	0.324337	0.124	0.03	8.44038e-09	S1																MT-ND2	0.544748	0.984	0.827	7.85574e-21	S4		RPS11	0.257435	0.981	0.993	7.12952e-05	S5		RPS28	0.39895	1	0.998	1.20483e-40	S6
TNFSF10	0.323224	0.186	0.093	0.00379828	S1																MT-ND1	0.544013	0.991	0.834	1.5416e-21	S4		PFDN5	0.253013	0.954	0.973	0.00444076	S5		RPS13	0.388099	1	0.998	3.47641e-34	S6
RCBTB2	0.321325	0.224	0.11	0.00012215	S1																MT-ND4	0.539399	0.995	0.83	1.67137e-22	S4									RPLP0	0.387365	0.986	0.972	1.07711e-14	S6
SNX10	0.314463	0.229	0.129	0.00951275	S1																C1QA	0.5356	0.967	0.71	2.39218e-22	S4									RPL39	0.380817	1	1	6.66881e-40	S6
APRT	0.314422	0.674	0.547	0.00231413	S1																PTPRE	0.527976	0.622	0.402	2.72426e-14	S4									EEF1D	0.380815	0.974	0.959	2.91251e-10	S6
METTL9	0.313718	0.507	0.376	0.001275	S1																OSM	0.522384	0.218	0.089	2.47935e-08	S4									ICAM3	0.377264	0.167	0.059	0.000669696	S6
SMCO4	0.311987	0.195	0.099	0.00169778	S1																SRGAP2	0.516715	0.513	0.287	1.2209e-15	S4									CATSPER1	0.371492	0.135	0.013	5.47066e-10	S6
C7orf73	0.309004	0.545	0.396	0.000706464	S1																DDIT4	0.513026	0.244	0.108	1.19219e-08	S4									RPS9	0.370675	1	0.991	1.99776e-33	S6
GLIPR2	0.308925	0.305	0.186	0.00647269	S1																TREM2	0.513006	0.68	0.457	9.04914e-13	S4									RPL5	0.369979	0.998	0.989	1.35648e-19	S6
ABRACL	0.306519	0.383	0.265	0.0143523	S1																ZEB2	0.51208	0.693	0.463	9.07997e-13	S4									A1BG	0.369681	0.24	0.128	0.0473575	S6
CKLF	0.304201	0.636	0.507	0.0159351	S1																C3AR1	0.510217	0.462	0.253	3.13904e-14	S4									CD300E	0.368119	0.149	0.037	1.36539e-05	S6
MT-CO2	0.295023	0.988	0.863	3.86224e-06	S1																HSP90AA1	0.507189	0.784	0.601	3.2701e-12	S4									BTF3	0.367698	0.981	0.978	2.17939e-13	S6
GCA	0.29383	0.29	0.171	0.00368379	S1																MT-ATP6	0.503722	0.991	0.837	4.7695e-20	S4									GNB2L1	0.362361	0.995	0.989	2.45118e-21	S6
ATP5G2	0.289311	0.919	0.887	4.20127e-06	S1																TMIGD3	0.50245	0.149	0.045	1.06043e-08	S4									RPL13	0.362171	1	1	2.06996e-44	S6
RPL35A	0.262191	1	0.996	4.37309e-23	S1																HLA-E	0.500086	0.905	0.716	1.47232e-17	S4									RPL41	0.361039	1	0.996	1.29094e-28	S6
RPL6	0.261092	1	0.995	6.66605e-19	S1																MT-ND3	0.499965	0.989	0.823	9.82866e-21	S4									CLEC4A	0.357596	0.226	0.12	0.0360356	S6
CAMK1	0.259973	0.179	0.092	0.0265561	S1																NINJ1	0.499543	0.569	0.319	2.13101e-17	S4									RPSA	0.3575	0.979	0.967	2.95313e-12	S6
NCF1	0.258839	0.402	0.265	0.00510813	S1																OTUD1	0.497676	0.238	0.086	1.62844e-12	S4									RPS2	0.356123	1	1	2.89776e-38	S6
ATP5E	0.258159	0.995	0.984	7.4271e-10	S1																SLC2A5	0.493596	0.311	0.104	1.11508e-20	S4									RPL10	0.355362	1	0.998	1.2119e-49	S6
TYROBP	0.25749	0.99	0.99	3.80155e-11	S1																GNA13	0.493216	0.318	0.122	3.19929e-17	S4									NBEAL1	0.351465	0.921	0.896	8.0068e-06	S6
RPS24	0.252703	1	0.996	5.11628e-29	S1																ASAH1	0.492399	0.622	0.412	4.37655e-12	S4									RPL9	0.347831	1	0.996	1.04587e-32	S6
																					MAP3K8	0.487341	0.482	0.248	2.15383e-15	S4									VIM	0.347703	0.979	0.831	1.5123e-11	S6
																					MGAT1	0.487163	0.518	0.303	3.83587e-13	S4									EIF3H	0.343989	0.823	0.767	0.000220051	S6
																					PMAIP1	0.485707	0.304	0.139	3.85908e-10	S4									ATP5L	0.341324	0.951	0.926	1.43276e-07	S6
																					TRA2B	0.485375	0.476	0.278	1.16493e-11	S4									RPS3A	0.339576	1	0.998	4.65228e-33	S6
																					ZFP36L1	0.485168	0.847	0.692	2.9478e-09	S4									RPL18	0.336681	1	0.993	5.28847e-22	S6
																					FOSL2	0.483649	0.311	0.105	1.75918e-19	S4									RPS5	0.333885	0.993	0.983	4.37156e-16	S6
																					ARID5B	0.477216	0.227	0.08	1.45674e-11	S4									RPL24	0.332518	0.995	0.998	6.77235e-19	S6
																					RNASET2	0.476656	0.865	0.655	2.15517e-15	S4									ANXA2	0.331265	0.581	0.419	0.000263965	S6
																					SLC16A3	0.475837	0.395	0.222	7.87003e-10	S4									CACNA2D3	0.330789	0.147	0.028	2.6023e-07	S6
																					REL	0.471822	0.513	0.318	4.18454e-11	S4									RPL8	0.330619	0.995	0.998	3.39235e-26	S6
																					CMTM6	0.47176	0.602	0.411	8.31899e-12	S4									ARPC3	0.33046	0.895	0.881	0.00131197	S6
																					FCGR2A	0.469603	0.691	0.471	4.02627e-13	S4									SLC25A6	0.323918	0.974	0.965	2.73234e-08	S6
																					NFKBID	0.467029	0.391	0.211	3.58175e-10	S4									RPS12	0.323878	1	1	5.24577e-29	S6
																					SELK	0.466584	0.515	0.336	3.63129e-08	S4									RPS15	0.32326	1	0.994	6.90312e-27	S6
																					IL10RA	0.464872	0.516	0.304	1.80195e-12	S4									RPS8	0.323121	1	0.998	4.32487e-27	S6
																					EPB41L3	0.463648	0.365	0.168	1.52719e-14	S4									RPS6	0.322774	1	0.996	3.08383e-22	S6
																					SRGAP2C	0.463626	0.433	0.201	1.04715e-16	S4									RPL19	0.320015	0.998	1	5.53928e-29	S6
																					DDAH2	0.462416	0.591	0.388	1.05799e-08	S4									RPS14	0.318292	1	0.998	1.46981e-32	S6
																					MS4A4A	0.461782	0.44	0.245	3.16907e-12	S4									UBA52	0.317731	0.998	0.996	4.28167e-19	S6
																					NFIC	0.461668	0.373	0.162	4.66075e-16	S4									RPL4	0.314399	0.993	0.983	7.06291e-12	S6
																					TCF4	0.461404	0.384	0.207	6.6754e-10	S4									NRGN	0.312619	0.123	0.028	0.000117051	S6
																					CYTH4	0.46085	0.5	0.308	9.66593e-10	S4									RPL12	0.303394	1	0.998	1.32972e-19	S6
																					XBP1	0.459061	0.456	0.272	1.36814e-09	S4									COX7C	0.300783	0.97	0.931	1.13615e-06	S6
																					FPR1	0.458128	0.391	0.188	7.24784e-14	S4									RPL38	0.299167	1	0.994	1.18004e-18	S6
																					ADAP2	0.457337	0.538	0.356	3.02961e-08	S4									PFDN5	0.298988	0.963	0.97	2.42523e-05	S6
																					STX4	0.456561	0.318	0.138	4.75908e-13	S4									RPL29	0.298504	1	0.994	7.89579e-20	S6
																					CD63	0.456201	0.793	0.604	1.10775e-09	S4									RPL27	0.295826	1	0.996	1.04669e-17	S6
																					RHBDF2	0.454334	0.373	0.16	1.06091e-16	S4									EIF3K	0.294186	0.87	0.831	0.00641062	S6
																					ZNF331	0.453443	0.198	0.096	8.84289e-05	S4									CST3	0.292112	0.993	0.961	5.23494e-07	S6
																					MTRNR2L12	0.451267	0.762	0.573	1.36505e-09	S4									RPL13A	0.285938	1	1	1.34198e-29	S6
																					GPR155	0.447308	0.395	0.212	3.44717e-10	S4									RPS25	0.285103	1	0.994	4.07526e-20	S6
																					C3	0.446202	0.327	0.143	2.80935e-13	S4									RPS4X	0.284658	1	0.996	1.14789e-10	S6
																					DDX5	0.445637	0.867	0.659	5.96264e-12	S4									EIF3E	0.282828	0.9	0.893	0.00488357	S6
																					MT-CO3	0.443887	0.993	0.839	6.69303e-17	S4									RPL37	0.282431	1	0.996	1.88667e-17	S6
																					CDKN1A	0.442888	0.316	0.17	1.16108e-07	S4									TYROBP	0.279226	0.995	0.993	1.19391e-10	S6
																					PLSCR1	0.441955	0.478	0.253	6.12293e-14	S4									EEF1A1	0.279039	1	1	2.71323e-17	S6
																					SCIN	0.437404	0.376	0.172	1.43032e-14	S4									RPS3	0.274521	1	0.996	2.64341e-16	S6
																					ITM2B	0.433107	0.918	0.74	8.95396e-11	S4									RPS19	0.273657	1	0.998	7.07225e-16	S6
																					MTSS1	0.43275	0.289	0.116	1.86304e-13	S4									COX4I1	0.273163	0.953	0.944	0.0286709	S6
																					ENG	0.432143	0.284	0.133	2.34494e-09	S4									RPLP2	0.27266	1	1	1.24156e-26	S6
																					CCNL1	0.430329	0.524	0.296	1.00122e-13	S4									RPL22	0.269106	1	0.994	3.97968e-13	S6
																					GADD45B	0.426116	0.235	0.116	8.70111e-06	S4									RPL23A	0.269084	1	0.998	3.2011e-18	S6
																					ST6GAL1	0.424887	0.318	0.123	3.70185e-16	S4									RPL21	0.267593	1	0.996	6.08918e-19	S6
																					NFKBIZ	0.422359	0.409	0.22	2.62699e-10	S4									RPL27A	0.264756	1	1	7.93618e-18	S6
																					RBM39	0.421201	0.68	0.48	3.99628e-10	S4									RPS27A	0.261092	1	0.998	1.58545e-19	S6
																					TSC22D3	0.420882	0.662	0.486	5.73555e-06	S4									RPL3	0.253122	1	0.996	4.35992e-13	S6
																					KLF2	0.419851	0.522	0.371	3.48252e-05	S4
																					PLAUR	0.419773	0.496	0.308	2.33058e-09	S4
																					IL10	0.418135	0.249	0.126	1.98315e-05	S4
																					B4GALT1	0.417081	0.353	0.191	3.94445e-08	S4
																					SAMSN1	0.416275	0.349	0.182	2.86107e-09	S4
																					MEF2C	0.412989	0.842	0.629	1.76116e-09	S4
																					BMP2K	0.41223	0.315	0.157	2.15887e-09	S4
																					TMBIM6	0.410743	0.645	0.453	6.44301e-10	S4
																					ARL6IP1	0.40892	0.373	0.191	1.40038e-10	S4
																					AVPI1	0.405449	0.262	0.12	2.89741e-08	S4
																					RP5-1171I10.5	0.405227	0.431	0.296	0.00169107	S4
																					MARCO	0.404488	0.34	0.202	9.90851e-06	S4
																					ANKH	0.404193	0.238	0.097	5.88499e-10	S4
																					EIF5	0.403426	0.507	0.325	4.03531e-08	S4
																					CTSZ	0.402823	0.442	0.256	1.78132e-09	S4
																					RAB20	0.400333	0.238	0.081	2.35122e-13	S4
																					CEBPD	0.399931	0.425	0.254	7.03654e-08	S4
																					STAT3	0.399619	0.353	0.183	1.66764e-09	S4
																					SOD2	0.399196	0.276	0.169	0.0130345	S4
																					RTN4	0.397162	0.562	0.379	2.82543e-07	S4
																					SERINC1	0.396308	0.342	0.161	3.73986e-12	S4
																					SLC1A3	0.396051	0.244	0.101	1.87484e-09	S4
																					CD81	0.395365	0.411	0.225	1.68335e-10	S4
																					METRNL	0.394533	0.302	0.131	3.48512e-12	S4
																					MT-CO1	0.394159	0.987	0.864	1.21892e-11	S4
																					JUND	0.392579	0.425	0.252	3.1327e-08	S4
																					VMP1	0.389817	0.593	0.428	0.000105447	S4
																					TTYH3	0.389482	0.218	0.077	3.6719e-11	S4
																					HAVCR2	0.388659	0.431	0.258	1.26613e-08	S4
																					SH2B3	0.387791	0.358	0.187	6.08138e-10	S4
																					CSF2RA	0.385861	0.605	0.398	1.23683e-09	S4
																					UNC93B1	0.385334	0.298	0.146	1.6583e-08	S4
																					TPM4	0.383941	0.418	0.256	8.05193e-07	S4
																					MAT2A	0.38348	0.424	0.248	7.17845e-08	S4
																					SMAP2	0.383013	0.464	0.283	4.12366e-09	S4
																					GPR34	0.382406	0.467	0.262	8.77853e-11	S4
																					GYPC	0.381935	0.582	0.339	3.92054e-13	S4
																					CLTC	0.381779	0.351	0.188	3.49232e-08	S4
																					MRC1	0.380965	0.173	0.067	1.07278e-06	S4
																					BTG1	0.380683	0.651	0.497	4.71691e-05	S4
																					CYTH1	0.379564	0.316	0.16	4.09101e-09	S4
																					QKI	0.379022	0.42	0.242	1.29906e-08	S4
																					ITSN1	0.37848	0.184	0.057	4.61004e-11	S4
																					GABARAPL1	0.378447	0.276	0.144	4.04292e-06	S4
																					SNX6	0.376294	0.569	0.37	2.00103e-09	S4
																					CREBRF	0.375125	0.3	0.152	8.52597e-08	S4
																					SFT2D2	0.375039	0.315	0.167	1.59361e-08	S4
																					ELF1	0.373393	0.424	0.24	1.74921e-09	S4
																					SRRM2	0.371782	0.555	0.338	2.58415e-11	S4
																					KTN1	0.371427	0.549	0.353	1.88322e-09	S4
																					SRSF2	0.370982	0.62	0.45	4.37302e-07	S4
																					ATP6V0B	0.370144	0.64	0.483	3.19676e-07	S4
																					FUS	0.3697	0.544	0.376	1.15587e-05	S4
																					MT-CO2	0.369609	0.989	0.846	8.66089e-10	S4
																					HLA-A	0.368441	0.796	0.61	2.30258e-06	S4
																					PLEK	0.368295	0.322	0.204	0.00374432	S4
																					AXL	0.367906	0.487	0.279	5.37217e-10	S4
																					FAM133B	0.367742	0.48	0.3	7.70228e-08	S4
																					KMT2E	0.366875	0.571	0.381	2.07248e-08	S4
																					TIMP2	0.366699	0.373	0.215	2.47006e-07	S4
																					H1F0	0.366292	0.345	0.188	6.76069e-07	S4
																					LRRFIP1	0.36567	0.629	0.477	0.00014593	S4
																					WIPI1	0.365336	0.204	0.08	1.27001e-08	S4
																					FOLR2	0.365281	0.365	0.211	9.62033e-07	S4
																					AKAP13	0.365117	0.431	0.252	4.48254e-08	S4
																					NR4A3	0.362423	0.169	0.051	4.64357e-10	S4
																					SRSF7	0.361975	0.589	0.415	3.91364e-06	S4
																					ST3GAL1	0.361726	0.262	0.112	8.55369e-10	S4
																					CCNH	0.360759	0.305	0.16	6.22368e-07	S4
																					MKNK1	0.359206	0.353	0.171	2.68913e-10	S4
																					TYMP	0.359185	0.613	0.444	1.56953e-05	S4
																					FRMD4A	0.357638	0.233	0.083	7.25812e-12	S4
																					LAPTM4A	0.356522	0.518	0.355	2.70295e-06	S4
																					ZFHX3	0.356467	0.422	0.246	4.73873e-08	S4
																					HLA-DMB	0.355646	0.773	0.641	0.000344142	S4
																					EPB41L2	0.355222	0.438	0.219	3.00663e-13	S4
																					ATP2B1	0.354847	0.485	0.311	5.0127e-07	S4
																					CTSL	0.353744	0.315	0.17	7.41654e-07	S4
																					CD84	0.353417	0.433	0.306	0.000890274	S4
																					ITPR2	0.353094	0.242	0.091	3.3894e-11	S4
																					MSR1	0.351895	0.625	0.411	1.42505e-09	S4
																					MTUS1	0.351684	0.215	0.064	8.38701e-14	S4
																					N4BP2L2	0.351549	0.736	0.524	3.85901e-08	S4
																					IFRD1	0.351435	0.255	0.115	1.56604e-08	S4
																					LAIR1	0.35137	0.438	0.279	1.19151e-06	S4
																					PNRC2	0.350964	0.376	0.196	3.32057e-09	S4
																					PPP1R15A	0.350368	0.256	0.131	3.13024e-05	S4
																					APMAP	0.349524	0.431	0.235	2.56797e-10	S4
																					SLCO2B1	0.348659	0.236	0.093	3.74723e-10	S4							S4
																					SRGAP2B	0.348552	0.404	0.231	3.82042e-08	S4							S4
																					ARRDC3	0.347433	0.251	0.125	7.64358e-06	S4							S4
																					BTG3	0.346596	0.247	0.1	2.17965e-10	S4							S4
																					SFPQ	0.346193	0.353	0.208	3.92561e-06	S4							S4
																					MFSD1	0.346074	0.38	0.217	1.54306e-07	S4							S4
																					BHLHE41	0.345917	0.3	0.174	9.08592e-05	S4							S4
																					RNF149	0.345813	0.444	0.26	8.91914e-09	S4							S4
																					GCC2	0.34433	0.333	0.187	2.53425e-06	S4							S4
																					RBM25	0.342862	0.467	0.304	5.77447e-06	S4							S4
																					PCM1	0.342436	0.387	0.231	6.30162e-07	S4							S4
																					SARAF	0.342287	0.82	0.675	6.19221e-06	S4							S4
																					ARHGAP24	0.342107	0.373	0.249	0.00209069	S4							S4
																					NABP1	0.341431	0.355	0.213	1.27791e-05	S4							S4
																					UBE2F	0.340474	0.365	0.201	2.96883e-08	S4							S4
																					RAB31	0.338775	0.509	0.33	1.68282e-06	S4							S4
																					CD59	0.337941	0.207	0.054	1.41746e-15	S4							S4
																					HNRNPDL	0.336099	0.633	0.443	3.27126e-07	S4							S4
																					VIMP	0.335512	0.445	0.281	2.68246e-06	S4							S4
																					CD99	0.335164	0.747	0.545	4.8657e-10	S4							S4
																					LPAR5	0.333959	0.235	0.102	1.92755e-08	S4							S4
																					SLC2A3	0.331607	0.256	0.129	3.77854e-06	S4							S4
																					PLD3	0.330776	0.305	0.171	1.68044e-05	S4							S4
																					RND3	0.330683	0.127	0.036	1.42005e-07	S4							S4
																					GOLGA4	0.33024	0.305	0.153	7.87036e-08	S4							S4
																					TRIB1	0.327847	0.209	0.083	4.15766e-08	S4							S4
																					CD68	0.327602	0.729	0.599	0.000985668	S4							S4
																					HGSNAT	0.327336	0.289	0.131	1.46258e-09	S4							S4
																					CALM1	0.327147	0.747	0.624	0.0343305	S4							S4
																					TNF	0.326481	0.125	0.033	3.07824e-08	S4							S4
																					CFLAR	0.326267	0.336	0.22	0.00220752	S4							S4
																					SOCS3	0.325632	0.196	0.084	4.15472e-06	S4							S4
																					PRRC2C	0.325073	0.5	0.306	4.49869e-09	S4							S4
																					HSP90B1	0.32346	0.458	0.308	0.000145241	S4							S4
																					KLF3	0.323294	0.309	0.177	6.27207e-05	S4							S4
																					CEBPB	0.323206	0.269	0.165	0.0119219	S4							S4
																					CD69	0.323064	0.225	0.102	1.09946e-06	S4							S4
																					EPS8	0.32269	0.305	0.162	3.85799e-07	S4							S4
																					ARID4B	0.322261	0.369	0.195	3.90834e-08	S4							S4
																					TACC1	0.322018	0.347	0.186	9.79097e-08	S4							S4
																					ERICH1	0.32199	0.424	0.247	7.50079e-08	S4							S4
																					PDE4B	0.321988	0.225	0.1	2.01175e-07	S4							S4
																					MYO9B	0.321272	0.249	0.12	8.48887e-07	S4							S4
																					CTSD	0.3209	0.345	0.22	0.00687514	S4							S4
																					DDX3X	0.320738	0.409	0.261	8.05036e-05	S4
																					CD74	0.320286	0.987	0.974	7.64537e-11	S4
																					ATM	0.318646	0.389	0.258	0.000193341	S4
																					ABCA1	0.318614	0.127	0.03	1.66156e-09	S4
																					FKBP2	0.317809	0.464	0.31	2.77122e-05	S4
																					STK4	0.316355	0.5	0.341	3.81004e-05	S4
																					EVL	0.316215	0.436	0.257	4.0674e-08	S4
																					MTCH1	0.315442	0.409	0.237	6.33627e-08	S4
																					EZR	0.314618	0.322	0.19	0.000319777	S4
																					PLEKHO1	0.314616	0.345	0.207	1.42319e-05	S4
																					AP001055.6	0.313997	0.402	0.242	5.90009e-06	S4
																					PHF20	0.313822	0.362	0.219	3.7209e-05	S4
																					FCGR3A	0.312592	0.578	0.408	0.000102798	S4
																					SCAF11	0.312216	0.495	0.332	3.32927e-05	S4
																					ATP1B1	0.312131	0.216	0.09	4.72741e-08	S4
																					SLC4A7	0.31164	0.307	0.182	0.000329773	S4
																					SESN1	0.311376	0.182	0.075	6.03933e-06	S4
																					PLXND1	0.310792	0.204	0.097	2.16452e-05	S4
																					ARHGAP6	0.309971	0.184	0.059	3.56043e-10	S4
																					TLN1	0.30926	0.478	0.315	1.43826e-05	S4
																					MACF1	0.308969	0.262	0.135	6.98288e-06	S4
																					SENP6	0.308508	0.231	0.111	9.94082e-06	S4
																					LPCAT2	0.30826	0.405	0.241	1.64061e-06	S4
																					ITSN2	0.308175	0.447	0.287	1.78661e-05	S4
																					ADAM28	0.308127	0.331	0.187	9.40182e-06	S4
																					FOXO3	0.307999	0.245	0.142	0.00427218	S4
																					SDC3	0.307888	0.14	0.044	1.7584e-07	S4
																					BCAT1	0.30783	0.211	0.091	5.79957e-07	S4
																					SEC62	0.305919	0.556	0.37	4.15874e-07	S4
																					ORMDL1	0.305251	0.411	0.256	1.24257e-05	S4
																					TPD52L2	0.304797	0.282	0.133	2.96072e-08	S4
																					ARHGAP22	0.304728	0.329	0.166	1.14486e-08	S4
																					CCDC50	0.304671	0.327	0.172	1.81756e-07	S4
																					MBP	0.3043	0.333	0.213	0.00200366	S4
																					NKTR	0.303397	0.333	0.19	1.41275e-05	S4
																					ZFP36L2	0.302758	0.671	0.508	0.00079058	S4
																					ANKRD44	0.30212	0.384	0.245	0.000381937	S4
																					GPX3	0.30201	0.209	0.093	2.66835e-06	S4
																					RNF213	0.301953	0.4	0.268	0.000755292	S4
																					LMBR1L	0.301542	0.216	0.102	1.03127e-05	S4
																					APOC2	0.300648	0.144	0.053	3.60685e-05	S4
																					DDIT3	0.300507	0.178	0.095	0.0242558	S4
																					RBMS1	0.299048	0.26	0.159	0.00935846	S4
																					LIPA	0.298786	0.451	0.304	0.000310559	S4
																					ACSL1	0.297933	0.196	0.089	1.25991e-05	S4
																					SRGAP1	0.297836	0.229	0.114	5.61429e-05	S4
																					ANKRD12	0.297794	0.511	0.359	0.000279615	S4
																					DST	0.297644	0.229	0.104	7.35797e-07	S4
																					RNF13	0.297134	0.44	0.29	5.68635e-05	S4
																					FNDC3A	0.296649	0.262	0.124	5.59844e-07	S4
																					CACUL1	0.296435	0.42	0.267	5.322e-05	S4
																					OFD1	0.296167	0.262	0.109	3.21769e-10	S4
																					KIF5B	0.2957	0.445	0.277	4.29114e-06	S4
																					SERINC3	0.295589	0.251	0.126	4.98396e-06	S4
																					SYTL3	0.29185	0.202	0.084	6.23196e-07	S4
																					FCER1G	0.291787	0.973	0.894	6.74276e-09	S4
																					TMUB2	0.291762	0.209	0.112	0.00230407	S4
																					SELPLG	0.291152	0.235	0.131	0.0017056	S4
																					SLC43A2	0.291146	0.302	0.18	0.000903601	S4
																					MARCKS	0.289805	0.596	0.448	0.000813626	S4
																					CHMP1B	0.289579	0.296	0.178	0.00125011	S4
																					MOB1A	0.28896	0.458	0.293	7.73529e-06	S4
																					ANKRD11	0.288283	0.336	0.19	1.08745e-05	S4
																					CELF2	0.287876	0.595	0.446	0.000885938	S4
																					STAG2	0.287218	0.336	0.21	0.00173898	S4
																					ANKRD37	0.287053	0.18	0.071	1.0259e-06	S4
																					HECTD1	0.28644	0.249	0.14	0.000550867	S4
																					SF1	0.286014	0.524	0.345	4.78676e-06	S4
																					BAZ1A	0.28553	0.311	0.2	0.0132649	S4
																					CYTIP	0.283985	0.329	0.211	0.00377085	S4
																					SOCS6	0.283591	0.256	0.127	3.01975e-06	S4
																					LIMS1	0.283407	0.513	0.371	0.00443608	S4
																					CXCL12	0.282699	0.14	0.053	5.36075e-05	S4
																					ERGIC1	0.281999	0.271	0.144	1.85688e-05	S4
																					SWAP70	0.28091	0.187	0.086	0.000143375	S4
																					TMEM106A	0.280867	0.253	0.143	0.00123861	S4
																					TMEM70	0.278901	0.396	0.229	1.82874e-06	S4
																					PRDM1	0.278615	0.275	0.145	2.16111e-05	S4
																					SLA	0.278425	0.309	0.182	0.0001854	S4
																					CREBL2	0.278224	0.353	0.208	2.09861e-05	S4
																					DNAJB6	0.277452	0.462	0.304	2.82023e-05	S4
																					EPS15	0.277234	0.205	0.114	0.0155556	S4
																					LILRB4	0.277023	0.302	0.17	4.10145e-05	S4
																					BNIP3L	0.276856	0.48	0.336	0.00668597	S4
																					MT-ND5	0.275693	0.76	0.597	0.00445432	S4
																					TGIF1	0.274994	0.287	0.159	6.06773e-05	S4
																					PJA2	0.274928	0.269	0.151	0.000193805	S4
																					SYNGR2	0.274135	0.445	0.289	8.05624e-05	S4
																					USP53	0.274026	0.171	0.091	0.0417862	S4
																					CSNK1D	0.273635	0.275	0.145	2.0697e-05	S4
																					WASF2	0.273626	0.624	0.433	1.05783e-06	S4
																					SEC14L1	0.272416	0.262	0.136	3.28032e-05	S4
																					ARL4A	0.271947	0.213	0.119	0.0149784	S4
																					NRROS	0.271765	0.305	0.194	0.0131207	S4
																					PER1	0.271451	0.167	0.068	1.06808e-05	S4
																					DDX24	0.271102	0.384	0.237	4.55419e-05	S4
																					BBX	0.270439	0.282	0.161	0.000470702	S4
																					ARHGAP5	0.270334	0.187	0.089	0.000140809	S4
																					RB1	0.270208	0.578	0.391	2.64743e-05	S4
																					SPRY2	0.270068	0.125	0.032	1.82541e-08	S4
																					ARID5A	0.269475	0.204	0.1	0.000406016	S4
																					CELF1	0.269449	0.389	0.248	0.000264078	S4
																					MGLL	0.269168	0.196	0.103	0.00563785	S4
																					TMEM150A	0.26914	0.196	0.096	0.000171312	S4
																					FGD4	0.268966	0.342	0.202	5.79055e-05	S4
																					BAG1	0.268924	0.402	0.238	7.2474e-06	S4
																					TNFRSF1A	0.268833	0.396	0.268	0.0112567	S4
																					STOM	0.268401	0.273	0.15	0.000140948	S4
																					AMD1	0.267939	0.296	0.178	0.00196936	S4
																					LRP1	0.266545	0.356	0.219	0.0008749	S4
																					ARRB2	0.265857	0.731	0.578	0.00236804	S4
																					PCSK7	0.265757	0.302	0.191	0.00951808	S4
																					ZNF292	0.265168	0.231	0.113	1.73573e-05	S4
																					HLA-DRB5	0.265063	0.865	0.713	0.0452175	S4
																					TRAM1	0.264899	0.358	0.221	0.000268952	S4
																					PRNP	0.264865	0.271	0.156	0.00157429	S4
																					RNMT	0.264263	0.358	0.214	9.14354e-05	S4
																					PLXDC2	0.264078	0.469	0.32	0.000989923	S4
																					RRBP1	0.26401	0.231	0.11	1.17951e-05	S4
																					CTTNBP2NL	0.263643	0.278	0.149	1.63176e-05	S4
																					PABPN1	0.263455	0.329	0.199	0.000262693	S4
																					SCARB2	0.262538	0.165	0.071	0.000123846	S4
																					SHMT1	0.261443	0.162	0.062	3.47422e-06	S4
																					POLR2J3	0.261188	0.378	0.259	0.0268815	S4
																					FAM105A	0.261146	0.46	0.323	0.00472062	S4
																					GRINA	0.260954	0.298	0.166	5.03213e-05	S4
																					SMIM3	0.260537	0.233	0.107	2.86435e-06	S4
																					CLN8	0.260483	0.296	0.179	0.00164318	S4
																					INPP5D	0.259979	0.316	0.197	0.00451454	S4
																					RIN2	0.259901	0.296	0.181	0.00705314	S4
																					AKAP9	0.259602	0.384	0.264	0.0135656	S4
																					GRB2	0.259581	0.451	0.297	0.000201719	S4
																					SON	0.258996	0.667	0.475	9.64241e-05	S4
																					CHD2	0.258492	0.191	0.08	3.95069e-06	S4
																					CXADR	0.258166	0.24	0.123	6.14127e-05	S4
																					SRSF5	0.258111	0.675	0.517	0.0055278	S4
																					KMT2A	0.257693	0.225	0.122	0.00118442	S4
																					ATP6V0A1	0.257463	0.264	0.159	0.0129302	S4
																					SNX9	0.257433	0.173	0.057	1.27531e-08	S4
																					PFDN1	0.257295	0.287	0.161	0.000178391	S4
																					BCLAF1	0.257055	0.313	0.181	0.00015215	S4
																					STX11	0.255975	0.24	0.129	0.000698198	S4
																					SBDS	0.255569	0.256	0.129	1.01258e-05	S4
																					SPAG9	0.255265	0.222	0.122	0.00803174	S4
																					ZNF503	0.255226	0.185	0.092	0.00158365	S4
																					C6orf62	0.254904	0.502	0.358	0.000424886	S4
																					ROCK1	0.254621	0.436	0.298	0.0158463	S4
																					GAS6	0.25441	0.145	0.059	0.000340416	S4
																					SERPINB6	0.254386	0.415	0.283	0.00393223	S4
																					SYAP1	0.254277	0.295	0.159	1.80763e-05	S4
																					AAK1	0.254091	0.307	0.171	2.72859e-05	S4
																					IQGAP1	0.252439	0.353	0.236	0.0165627	S4
																					GNB1	0.252414	0.338	0.207	0.00133088	S4
																					RUNX1	0.252197	0.205	0.098	8.82719e-05	S4
																					SNHG15	0.251985	0.213	0.108	0.000285033	S4
																					CDV3	0.25193	0.245	0.122	1.6344e-05	S4
																					POGZ	0.251721	0.213	0.104	0.000145258	S4
																					PICALM	0.251488	0.389	0.223	7.66632e-07	S4
																					NR1H2	0.250777	0.325	0.196	0.000783128	S4
																					ABI3	0.250438	0.493	0.354	0.0028751	S4
																					ARGLU1	0.250395	0.515	0.351	0.000788298	S4
																					PTP4A2	0.250285	0.4	0.27	0.00208479	S4
																					HELZ	0.250164	0.22	0.124	0.0100856	S4
[truncated: 17 more columns]
