# Supplementary material for: Single‐cell RNA sequencing reveals the characteristics of cerebrospinal fluid tumour environment in breast cancer and lung cancer leptomeningeal metastases
Source: Clin Transl Med. 2022 Jun 9;12(6):e885. doi: 10.1002/ctm2.885 (PMC9178395; doi:10.1002/ctm2.885)
Supplement: Supplementary file 4 — Supporting Material [file CTM2-12-e885-s007.xlsx]

## Sheet: Table S4
Table S4. Molecular subtypes of the breast cancer CSF-CTCs based on PAM50 model
852 breast cancer CSF-CTCs from BC-LM-B, BC-LM-C, and BC-LM-E samples	PAM50 score							3411 breast cancer CSF-CTCs from BC-LM-F sample	PAM50 score
	Basal	Her2	LumA	LumB	Normal	molecular subtypes			Basal	Her2	LumA	LumB	Normal	molecular subtypes
cell ID								cell ID
195562319592806_2	0.882653	0.117347	0	0	0	Basal		AGACACTGTCGAGCAA-1	0.86187	0	0	0.13813	0	Basal
239458093521317_2	0.514265	0.297005	0	0.188729	0	Basal		AGGGTCCTCTCTGCCA-1	0.620151	0	0	0.379849	0	Basal
133895294446515_3	0.860915	0.139085	0	0	0	Basal		AGGTGTTTCTCTTAAC-1	0.724278	0.218336	0	0.0573854	0	Basal
120797913537972_5	0.677794	0	0	0.322206	0	Basal		CACTAAGGTAGTGCGA-1	0.70192	0.0606664	0	0.237414	0	Basal
121202311645915_5	0.977662	0.0099278	0	0.0124097	0	Basal		CCACACTTCCCTGTTG-1	0.729211	0	0	0.270789	0	Basal
121276801931693_5	0.843772	0.156228	0	0	0	Basal		CGTGTCTAGGCCTAAG-1	0.623204	0.376796	0	0	0	Basal
121276833885542_5	0.519597	0.291035	0	0.189368	0	Basal		GAGAGGTAGTGTAGTA-1	0.734987	0.0691906	0	0.195822	0	Basal
121319737453275_5	0.631711	0	0	0	0.368289	Basal		GGTGTCGGTTGTTGCA-1	0.502478	0.242668	0	0.254853	0	Basal
121319782832950_5	0.864911	0	0	0	0.135089	Basal		GTAGCTAGTACTGTTG-1	0.759333	0	0	0.240667	0	Basal
121742683917156_5	0.823529	0.0299531	0	0	0.146518	Basal		TACCGGGCAGAGGGTT-1	0.593425	0.125557	0	0.281018	0	Basal
121826167867821_5	0.750963	0	0	0	0.249037	Basal		TAGGTACGTACCACGC-1	0.690939	0.269756	0	0.0393049	0	Basal
121896067553630_5	0.983989	0	0	0.0160111	0	Basal		TCCGGGATCTGCTAGA-1	0.537567	0.211004	0	0.25143	0	Basal
121965742021980_5	0.64928	0	0	0.35072	0	Basal		TCGGTCTAGGAGAATG-1	0.54161	0.139875	0	0.318515	0	Basal
121965773187484_5	0.985119	0.014881	0	0	0	Basal		TCGGTCTCATGAAAGT-1	0.510487	0.206236	0	0.283277	0	Basal
122282795253022_5	0.9659	0	0	0.0340999	0	Basal		TGAGCATCAACCCGCA-1	0.557506	0.172774	0	0.26972	0	Basal
122293398195116_5	0.684688	0	0	0	0.315312	Basal		TTGGTTTCACCTTCGT-1	1	0	0	0	0	Basal
122293398957428_5	0.730224	0	0	0	0.269776	Basal		ACATCCCCATGACGAG-1	0.141502	0.5587	0	0.299798	0	Her2
125239699561765_5	0.723734	0	0	0	0.276266	Basal		ACGTAGTCAGGACTAG-1	0	0.758729	0.219251	0.0220195	0	Her2
125239700379421_5	0.785503	0	0	0	0.214497	Basal		ACTATCTAGCTCATAC-1	0	0.747184	0	0.252816	0	Her2
125247396697885_5	0.86393	0	0	0	0.13607	Basal		ACTGTGAGTTCCACAA-1	0.262403	0.55759	0	0.180007	0	Her2
125677935127860_5	0.623099	0	0	0	0.376901	Basal		ACTTCCGCAAAGCACG-1	0	1	0	0	0	Her2
125719946153187_5	0.925401	0	0	0	0.0745993	Basal		AGACAAAGTACGATTC-1	0	0.720809	0.00705402	0.272137	0	Her2
125728252909932_5	0.717473	0	0	0	0.282527	Basal		AGGAGGTAGAATTGTG-1	0.0798167	0.585641	0	0.334543	0	Her2
126132159637301_5	0.62944	0	0	0.37056	0	Basal		AGGCCACAGTCTACCA-1	0.00263473	0.621796	0.0349701	0.173174	0.167425	Her2
126227542595893_5	0.731918	0	0	0.268082	0	Basal		AGGCTGCGTAGTGTGG-1	0	0.589009	0.384256	0.0267346	0	Her2
126680944826598_5	0.996276	0	0	0	0.0037244	Basal		ATGGATCGTAGTGTGG-1	0	0.746027	0.253973	0	0	Her2
126681600879518_5	0.770356	0	0	0.229644	0	Basal		CAATGACAGTCATCGT-1	0	0.753198	0.128805	0.000882223	0.117115	Her2
126707819465645_5	0.511772	0.178971	0	0.309257	0	Basal		CACGAATAGCGAGTAC-1	0	0.709494	0	0.290506	0	Her2
126707820084061_5	0.872446	0	0	0.127554	0	Basal		CAGTTAGGTGTTTACG-1	0	0.574123	0.092323	0.248511	0.085043	Her2
126765636472221_5	0.799062	0	0	0	0.200938	Basal		CGGAACCCATGGGTTT-1	0	0.806069	0	0.193931	0	Her2
126765648272742_5	0.860303	0	0	0	0.139697	Basal		CTATCTACAAGTGGGT-1	0.199338	0.524991	0	0.275671	0	Her2
126834206526182_5	0.898106	0	0	0	0.101894	Basal		CTCATCGCAAGACTGG-1	0	0.54173	0.283433	0.174837	0	Her2
126834221632372_5	0.776699	0.139878	0	0.0834232	0	Basal		CTGCTCAGTGTTCCAA-1	0.0851684	0.852655	0	0.0621762	0	Her2
126885746043318_5	0.730105	0.21578	0	0.0541155	0	Basal		CTTAGGACACAAGCAG-1	0	0.788168	0.152673	0.0591581	0	Her2
126885791979243_5	0.564165	0.120547	0	0.315289	0	Basal		GAGGGATGTGTATTCG-1	0.387503	0.591818	0	0.0206788	0	Her2
129457538645235_5	0.67586	0	0	0	0.32414	Basal		GCACGGTGTCTCAGGC-1	0	0.669559	0	0.330441	0	Her2
130134916324059_5	0.764236	0	0	0.235764	0	Basal		GGAGATGGTATGCTAC-1	0.174945	0.634965	0	0.19009	0	Her2
130134935525084_5	1	0	0	0	0	Basal		GTCATTTTCCGAAATC-1	0.308266	0.524797	0	0.166937	0	Her2
130184161941749_5	0.509037	0.22794	0	0.263024	0	Basal		TACCGGGTCTTAGCTT-1	0	0.792152	0.01706	0.190788	0	Her2
130529101035253_5	0.769377	0	0	0	0.230623	Basal		TAGACCATCTACACAG-1	0	0.601378	0.0509612	0.347661	0	Her2
130736364830131_5	0.890944	0	0	0.109056	0	Basal		TAGCACAGTGACCTGC-1	0	0.651914	0	0.348086	0	Her2
131089759917790_5	0.74203	0.0705404	0	0.187429	0	Basal		TCAATTCGTCGTCGGT-1	0	0.551181	0.332988	0.115831	0	Her2
131097915739363_5	0.673398	0	0	0.326602	0	Basal		TCAGTGACATCGATCA-1	0	0.603574	0	0.396426	0	Her2
131234312378654_5	0.716348	0	0	0.283652	0	Basal		TCTTGCGAGAGGATCC-1	0.172559	0.647407	0	0.180034	0	Her2
133974635734878_5	0.562202	0.226168	0	0.21163	0	Basal		TGAACGTTCTGTCCGT-1	0	0.99424	0	0.00575986	0	Her2
134041176554219_5	0.973144	0	0	0.0268562	0	Basal		TTGTTGTCATTCAGGT-1	0	0.605507	0.258677	0	0.135817	Her2
134539645938476_5	0.608776	0	0	0	0.391224	Basal		CCATCACAGACAGCTG-1	0	0	0.600146	0	0.399854	LumA
134592125332323_5	0.795678	0	0	0	0.204322	Basal		ATCGTGAGTGCTCTCT-1	0	0	0.600358	0	0.399642	LumA
134600580853037_5	1	0	0	0	0	Basal		TCCATCGGTAGGTCAG-1	0	0.321683	0.522906	0.0584197	0.0969916	LumA
134936708930483_5	1	0	0	0	0	Basal		AGAAATGAGGTTCTTG-1	0	0	0.600698	0	0.399302	LumA
135081886369643_5	0.729085	0.0346949	0	0.23622	0	Basal		CTGCATCGTAGTGCGA-1	0	0.0250225	0.58822	0	0.386757	LumA
135700004653939_5	0.86125	0	0	0	0.13875	Basal		CTTCCGAAGAGTTGCG-1	0	0	0.601011	0	0.398989	LumA
155888901601134_5	0.695637	0	0.00314136	0	0.301222	Basal		GTGATGTTCACGTCCT-1	0	0	0.601152	0	0.398848	LumA
155911403986339_5	0.964726	0.0203995	0	0	0.0148746	Basal		ATTACTCTCCCTATTA-1	0	0	0.601377	0	0.398623	LumA
157071984674651_5	0.86106	0	0	0	0.13894	Basal		TGGATGTTCGGCATTA-1	0	0.103083	0.549951	0	0.346966	LumA
157071998937955_5	0.814849	0	0	0	0.185151	Basal		GGTGATTGTTGAGTCT-1	0	0	0.52656	0.150174	0.323265	LumA
157477636524405_5	0.614561	0	0	0	0.385439	Basal		TGAGTCACAACTGCTA-1	0	0	0.60167	0	0.39833	LumA
157562577730853_5	0.653501	0.346499	0	0	0	Basal		TGAGGGAAGGTCGTAG-1	0	0	0.601721	0	0.398279	LumA
157690352228189_5	1	0	0	0	0	Basal		TTGACCCCACTTGACA-1	0	0	0.601994	0	0.398006	LumA
160440071084766_5	0.660515	0	0	0.339485	0	Basal		GTTCCGTGTCAAAGTA-1	0	0	0.602317	0	0.397683	LumA
160785145219932_5	0.619389	0.154623	0	0.225988	0	Basal		AGCGCCACAATCACGT-1	0	0.307669	0.513399	0.0527726	0.12616	LumA
160910638795163_5	0.976415	0	0	0	0.0235849	Basal		TCGGTCTTCCCTCATG-1	0	0.199013	0.503453	0	0.297533	LumA
161340135754149_5	0.895508	0	0	0.104492	0	Basal		GGAGAACTCCTCACCA-1	0	0	0.60308	0	0.39692	LumA
161451911108379_5	0.936153	0	0	0	0.0638468	Basal		TCCCACAAGGCTCTCG-1	0	0	0.603116	0	0.396884	LumA
161451926309084_5	0.670865	0	0	0	0.329135	Basal		AGCCAGCCATAACTCG-1	0	0	0.603254	0	0.396746	LumA
161462648785323_5	0.530329	0.150379	0	0.319292	0	Basal		GAAGGACGTATCAGCT-1	0	0.0644179	0.571115	0	0.364467	LumA
161548548556532_5	0.972083	0	0	0.0279168	0	Basal		ATTCATCGTCAAATCC-1	0	0	0.603373	0	0.396627	LumA
162001579038581_5	0.636998	0	0	0	0.363002	Basal		GGACGTCTCCAGTGCG-1	0	0.155973	0.525637	0	0.31839	LumA
162078869306677_5	0.985011	0	0	0.012848	0.00214133	Basal		GAAGCCCAGCAACTTC-1	0	0	0.603778	0	0.396222	LumA
164631959419693_5	0.85869	0.14131	0	0	0	Basal		TCCCAGTTCGACGCGT-1	0	0	0.603864	0	0.396136	LumA
164753426794917_5	0.754445	0.0414903	0	0.204064	0	Basal		AAGGTAACACAAGTTC-1	0	0.0538724	0.577235	0	0.368893	LumA
165232449538477_5	0.6274	0	0	0	0.3726	Basal		AATAGAGGTTACACAC-1	0	0.106022	0.55122	0	0.342758	LumA
165325569117547_5	0.693825	0	0	0	0.306175	Basal		CCCAACTCAATCAGCT-1	0	0	0.593557	0.021478	0.384965	LumA
165325569189805_5	0.792862	0	0	0	0.207138	Basal		TCAGTCCAGAGGTTTA-1	0	0.184809	0.511958	0	0.303232	LumA
165325615091036_5	0.917689	0	0	0.082311	0	Basal		CAGATACTCCACGTAA-1	0	0.170006	0.519586	0	0.310407	LumA
165327897521053_5	0.727931	0	0	0.272069	0	Basal		TGCCGAGCATAAGCGG-1	0	0.00528656	0.601946	0	0.392767	LumA
165385713175926_5	1	0	0	0	0	Basal		TTTCACATCTGGAAGG-1	0	0	0.604778	0	0.395222	LumA
165385725720998_5	0.732488	0.0848057	0	0.182706	0	Basal		TGGGTTACATAACGGG-1	0	0.153254	0.528387	0	0.31836	LumA
165738974145443_5	0.933395	0	0	0.0649494	0.00165593	Basal		AGATGAACACTGCATA-1	0	0.31355	0.524006	0.140571	0.0218725	LumA
165738986982236_5	1	0	0	0	0	Basal		GATCGTAAGATTAGCA-1	0	0.194429	0.50809	0	0.297481	LumA
165739006414171_5	0.564298	0	0	0.0968697	0.338832	Basal		TCTTGCGAGGAGAGTA-1	0	0.12756	0.541999	0	0.330441	LumA
165858459903734_5	0.897497	0.102503	0	0	0	Basal		CACAACACATATCTGG-1	0	0.0228715	0.594441	0	0.382688	LumA
165860293130660_5	0.735802	0	0	0	0.264198	Basal		ACGGTCGAGCAGTAAT-1	0	0	0.606366	0	0.393634	LumA
165860307593445_5	1	0	0	0	0	Basal		GACACGCAGGTGCGAT-1	0	0	0.606421	0	0.393579	LumA
166288071804852_5	0.528804	0.183469	0	0.287727	0	Basal		CAGATCAAGAAGAGCA-1	0	0	0.572058	0.0693033	0.358638	LumA
166290878262622_5	0.683217	0.115734	0	0.201049	0	Basal		TGCATCCGTTCCTAAG-1	0	0	0.606822	0	0.393178	LumA
166332094962598_5	0.660058	0	0.0314476	0	0.308494	Basal		TCCTCGAGTGTAAATG-1	0	0.370408	0.584092	0	0.0455005	LumA
166351441712933_5	1	0	0	0	0	Basal		GAAGTAAAGCTCGTGC-1	0	0	0.60685	0.39315	0	LumA
166400384417182_5	0.778068	0	0	0	0.221932	Basal		CTGAGGCAGGATCATA-1	0	0.00186162	0.605957	0	0.392181	LumA
169158156863837_5	0.695811	0	0	0.304189	0	Basal		TATGTTCAGATTGATG-1	0	0	0.606943	0	0.393057	LumA
169158170819444_5	0.612494	0	0	0	0.387506	Basal		CTGGTCTAGGTGAGCT-1	0	0	0.606983	0	0.393017	LumA
169579734060315_5	0.765094	0.234906	0	0	0	Basal		TGAGACTTCCGTGTAA-1	0	0	0.607005	0	0.392995	LumA
169723796536740_5	1	0	0	0	0	Basal		GGTAATCGTGTTAAAG-1	0	0.119637	0.547305	0	0.333058	LumA
169793543138075_5	0.621723	0	0	0	0.378277	Basal		TTTGGTTCAATGGCCC-1	0	0	0.607266	0	0.392734	LumA
169794797157787_5	0.686685	0	0	0	0.313315	Basal		TGGGAAGCAACAACAA-1	0	0	0.607408	0	0.392592	LumA
170180358330718_5	0.723884	0	0	0	0.276116	Basal		ACATCGAGTGAGGCAT-1	0	0	0.607756	0	0.392244	LumA
170268048706908_5	0.96243	0	0	0	0.0375696	Basal		TTGCTGCTCTGCGAGC-1	0	0	0.607822	0	0.392178	LumA
170660079745963_5	0.797905	0	0	0	0.202095	Basal		GACCGTGCATGACTTG-1	0	0	0.607981	0	0.392019	LumA
191026802416859_5	0.832413	0	0	0	0.167587	Basal		GAGAAATCACAGTACT-1	0	0.162038	0.527102	0.31086	0	LumA
191026815162652_5	0.782478	0.0569656	0	0.160556	0	Basal		AAAGGTAGTATGTCAC-1	0	0.0840421	0.566239	0	0.349719	LumA
191215678676404_5	0.770814	0	0	0.229186	0	Basal		ACTGATGCAGTAGTGG-1	0	0	0.585529	0.0455263	0.368945	LumA
191691461351286_5	0.663583	0	0	0	0.336417	Basal		CGCATAAAGTGTGTTC-1	0	0	0.608545	0	0.391455	LumA
191760422267100_5	0.711685	0	0	0.288315	0	Basal		AAACGCTCAAGCTACT-1	0	0.294963	0.512088	0	0.192949	LumA
191774112467750_5	0.777329	0	0	0.222671	0	Basal		CACAGATAGCCTAACT-1	0	0	0.608646	0	0.391354	LumA
192255431956725_5	0.82124	0	0	0	0.17876	Basal		GTATTGGGTACGTACT-1	0	0	0.608681	0	0.391319	LumA
192306983426982_5	0.756062	0	0	0	0.243938	Basal		TCTACATGTAATGCTC-1	0	0	0.609032	0	0.390968	LumA
192317694077173_5	0.714404	0	0	0	0.285596	Basal		GTTGCGGCAGCTCGGT-1	0	0.179878	0.5191	0	0.301022	LumA
192317694327150_5	0.601789	0.100824	0	0.297387	0	Basal		ACGGAAGAGATGGCGT-1	0	0.0692005	0.566579	0.3481	0.0161206	LumA
192718897867510_5	0.703302	0	0	0.251696	0.0450023	Basal		TTACAGGTCGGAGATG-1	0	0	0.603933	0.010908	0.385159	LumA
192729635318572_5	0.918826	0	0	0	0.0811744	Basal		CCGGTAGAGGTCGAGT-1	0	0	0.583572	0.364761	0.0516669	LumA
192788798335204_5	0.676293	0.114482	0	0	0.209225	Basal		TCACATTCAATAGTCC-1	0	0	0.609437	0	0.390563	LumA
192788798593435_5	0.931665	0	0	0.0683349	0	Basal		TTGGGATCAGAGGAAA-1	0	0	0.609484	0	0.390516	LumA
192859664727267_5	0.678155	0.211122	0	0.110723	0	Basal		ACTTTCAAGTCGAAAT-1	0	0	0.609553	0	0.390447	LumA
195426042664733_5	0.774049	0.190902	0	0	0.0350485	Basal		TGCGGCACAAGAGAGA-1	0	0.0639955	0.577652	0	0.358352	LumA
195546194238174_5	0.70133	0	0	0	0.29867	Basal		ACTGTCCGTAGGTAGC-1	0	0	0.609698	0	0.390302	LumA
195562273361262_5	0.632645	0	0	0.367355	0	Basal		AAGATAGAGCTAGAAT-1	0	0.0220078	0.541197	0.321444	0.115351	LumA
195606476713246_5	0.817978	0	0	0.182022	0	Basal		TCTAACTGTAGCACAG-1	0	0.0791367	0.570477	0	0.350386	LumA
195615853262700_5	0.747591	0	0	0.252409	0	Basal		TGATTCTCACTGGCCA-1	0	0.0614471	0.579324	0	0.359229	LumA
195622448846558_5	0.606615	0.20449	0	0.188895	0	Basal		AGTGTTGGTAAGATCA-1	0	0.0752142	0.57272	0	0.352066	LumA
195623341935859_5	0.803786	0	0	0	0.196214	Basal		TAGCACACAGGTCCGT-1	0	0.172946	0.524192	0	0.302862	LumA
195623356906284_5	0.872671	0	0	0	0.127329	Basal		TAAGCGTAGCCTCAAT-1	0	0.0353414	0.593142	0	0.371516	LumA
195625772538606_5	0.808715	0	0	0.191285	0	Basal		GTCAAGTGTCTCCCTA-1	0	0	0.61097	0	0.38903	LumA
195958632766260_5	0.833786	0	0	0	0.166214	Basal		GACACGCAGCTTGTTG-1	0	0.29854	0.520619	0.180842	0	LumA
196113252076470_5	0.566793	0	0	0.134756	0.298451	Basal		ATGGGAGCAGGTTCGC-1	0	0.073089	0.574555	0	0.352356	LumA
196113283540830_5	0.549415	0.127446	0	0.323139	0	Basal		GCGGAAATCTCCATAT-1	0	0.380469	0.602732	0	0.016799	LumA
196174320654638_5	0.80339	0	0	0.19661	0	Basal		AAGTACCTCCACTTCG-1	0	0.32299	0.545602	0	0.131409	LumA
196174321216733_5	0.931059	0	0	0	0.0689408	Basal		ACGATCAGTTGTATGC-1	0	0.00482301	0.609064	0	0.386113	LumA
196638162413790_5	0.747285	0	0	0	0.252715	Basal		CAAGACTAGTAACGTA-1	0	0	0.592726	0.369555	0.0377189	LumA
196638208870827_5	0.926429	0	0	0	0.0735707	Basal		TCTATCAAGAGGGTAA-1	0	0.282364	0.50671	0	0.210926	LumA
196638208899804_5	1	0	0	0	0	Basal		AACACACCAGTAGGAC-1	0	0.0370539	0.593658	0	0.369288	LumA
197058279099318_5	0.645552	0	0	0	0.354448	Basal		GTATTGGTCAGCTTCC-1	0	0	0.612266	0	0.387734	LumA
197135438888181_5	0.78519	0	0	0	0.21481	Basal		AACCTTTGTAGTTCCA-1	0	0	0.612423	0	0.387577	LumA
197135453772638_5	0.564738	0	0.0887052	0	0.346556	Basal		TCCTTTCCAGAGGTAC-1	0	0.0793912	0.572741	0	0.347868	LumA
197145237567908_5	0.786938	0	0	0	0.213062	Basal		ACCGTTCCAGCAGACA-1	0	0	0.612679	0	0.387321	LumA
197206084282734_5	0.732441	0.15301	0	0.114548	0	Basal		AGATGCTTCGCGTAGC-1	0	0.215012	0.505178	0	0.27981	LumA
199865991915316_5	0.709494	0	0	0.290506	0	Basal		TGTACAGTCGGAGATG-1	0	0	0.613042	0	0.386958	LumA
199934564788075_5	0.667524	0	0	0	0.332476	Basal		CGCCAGAAGTACTGTC-1	0	0	0.613066	0	0.386934	LumA
200363912358315_5	0.679035	0.0599377	0	0.261028	0	Basal		TCAATCTAGGAACGCT-1	0	0	0.581855	0.0624238	0.355721	LumA
200561507912116_5	0.63157	0	0	0.36843	0	Basal		GCGATCGGTTGCATTG-1	0	0.0957126	0.565318	0	0.338969	LumA
200562837445556_5	0.951231	0	0	0.0487688	0	Basal		TCGACCTGTGACAGGT-1	0	0.00957082	0.608402	0	0.382027	LumA
200899053346011_5	0.663583	0	0	0	0.336417	Basal		CCTAACCGTGCTGCAC-1	0	0.0362424	0.595108	0	0.368649	LumA
200899053442868_5	0.726215	0	0	0	0.273785	Basal		GCCATGGCAGCTGTGC-1	0	0.0563435	0.585151	0	0.358505	LumA
200899066194166_5	0.687873	0	0	0	0.312127	Basal		AACCCAAAGGGCAACT-1	0	0.0841844	0.57135	0	0.344466	LumA
200922541481317_5	0.986425	0.0135747	0	0	0	Basal		GCACGTGCAAACTAAG-1	0	0	0.613578	0	0.386422	LumA
200922541778659_5	0.975477	0	0	0.0245232	0	Basal		AGGAATACAAGCTGTT-1	0	0.165025	0.531264	0	0.30371	LumA
200922572639019_5	1	0	0	0	0	Basal		AGATCCACACATGACT-1	0	0	0.614075	0	0.385925	LumA
200922572647259_5	0.842355	0	0	0	0.157645	Basal		CCTCATGGTATCTCTT-1	0	0	0.614391	0	0.385609	LumA
200983461443491_5	0.577683	0.277853	0	0.144463	0	Basal		ACAGCCGTCATGAGAA-1	0	0	0.614447	0	0.385553	LumA
201114457627956_5	0.619321	0	0	0	0.380679	Basal		TGTACAGGTAGGCAGT-1	0	0.0345994	0.59725	0	0.368151	LumA
201114484956070_5	1	0	0	0	0	Basal		CCTCAGTCAAGCCTGC-1	0	0	0.614636	0	0.385364	LumA
201465586694955_5	1	0	0	0	0	Basal		TCGAACATCTATACTC-1	0	0	0.600533	0.371124	0.0283432	LumA
201474310584051_5	0.738222	0	0	0.209941	0.0518372	Basal		GTAGGAGAGCGCCTTG-1	0	0	0.614735	0	0.385265	LumA
201595494516588_5	1	0	0	0	0	Basal		TAACGACGTCCACACG-1	0	0	0.614749	0	0.385251	LumA
204358278601651_5	0.616924	0	0	0	0.383076	Basal		AACGGGAAGGATTTGA-1	0	0.341327	0.571006	0	0.0876674	LumA
204359620257651_5	1	0	0	0	0	Basal		TACCTCGAGTGAGTGC-1	0	0	0.61485	0.38515	0	LumA
204825337194790_5	0.847849	0	0	0	0.152151	Basal		GTCATGATCCCATGGG-1	0	0.0355169	0.597236	0	0.367247	LumA
205518992788212_5	0.759784	0	0	0	0.240216	Basal		ATCGGCGTCTATCACT-1	0	0	0.615061	0	0.384939	LumA
205527671004059_5	1	0	0	0	0	Basal		ATTCGTTGTGAGCTCC-1	0	0.19623	0.51717	0	0.2866	LumA
205870194617246_5	1	0	0	0	0	Basal		AGGCATTGTAGATCCT-1	0	0.0534753	0.588707	0	0.357818	LumA
226205939690206_5	0.644064	0	0	0.355936	0	Basal		GATTCTTCACGCTGTG-1	0	0	0.615454	0	0.384546	LumA
226205971998942_5	0.683069	0	0	0.316931	0	Basal		AGATCGTTCTACCCAC-1	0	0.179314	0.525889	0	0.294798	LumA
226829500802934_5	0.939043	0	0	0.0609575	0	Basal		GTGTCCTCACTATGTG-1	0	0.091419	0.569877	0	0.338704	LumA
226970310207212_5	0.657062	0	0	0	0.342938	Basal		CGGACACAGGCCATAG-1	0	0	0.57004	0.338866	0.0910931	LumA
227305214891805_5	1	0	0	0	0	Basal		TGTTTGTTCGAGCACC-1	0	0	0.615685	0	0.384315	LumA
227364239260006_5	0.949431	0	0	0	0.0505692	Basal		CTCATGCTCTCAGAAC-1	0	0	0.615842	0	0.384158	LumA
227493088225651_5	0.95354	0	0	0	0.0464602	Basal		AGCGATTGTAGGCAGT-1	0	0	0.615891	0	0.384109	LumA
227516844239788_5	0.6574	0.237415	0	0.105184	0	Basal		TTACAGGGTAAGATTG-1	0	0	0.615967	0	0.384033	LumA
227516875692828_5	0.693391	0	0	0	0.306609	Basal		TAGACCATCATTACTC-1	0	0	0.574698	0.342269	0.0830337	LumA
227516875722014_5	0.807599	0.130746	0	0.0616549	0	Basal		GAGTTTGAGGCGAAGG-1	0	0	0.616294	0	0.383706	LumA
227903404369763_5	0.805104	0	0	0.194896	0	Basal		CTACAGACAGCTCGGT-1	0	0	0.616504	0	0.383496	LumA
227975344646452_5	0.659252	0	0	0.340748	0	Basal		ATTCAGGAGCAACAGC-1	0	0.0650005	0.584238	0	0.350762	LumA
227991438612916_5	0.825984	0	0	0.174016	0	Basal		TTGGGTATCTCGAACA-1	0	0.00723035	0.613389	0	0.379381	LumA
228042023582453_5	1	0	0	0	0	Basal		TTACGCCTCGATAACC-1	0	0.00260643	0.615877	0	0.381516	LumA
230592294644972_5	0.651942	0.0338919	0	0.314166	0	Basal		TAGATCGGTAGTACGG-1	0	0.214424	0.510048	0	0.275528	LumA
230654465136502_5	0.854878	0	0	0.145122	0	Basal		AACGGGATCACCATCC-1	0	0	0.6173	0	0.3827	LumA
230732733308133_5	0.665087	0	0	0	0.334913	Basal		TGATTTCTCCCAGTGG-1	0	0.00499866	0.614925	0	0.380077	LumA
230749732554606_5	0.626172	0	0.0317956	0	0.342033	Basal		CTTAGGACAACAGCTT-1	0	0.144373	0.545318	0	0.310309	LumA
230799419858148_5	0.825948	0.0330209	0	0	0.141031	Basal		AACGGGATCACGACTA-1	0	0.130537	0.552485	0	0.316979	LumA
230809071730013_5	0.745404	0	0	0.254596	0	Basal		GTTACAGAGTCACAGG-1	0	0	0.617797	0	0.382203	LumA
231279517190964_5	0.960177	0	0	0.039823	0	Basal		GGGTATTGTCAACCAT-1	0	0.0955762	0.557755	0.322092	0.0245767	LumA
231340605066150_5	0.767365	0.15048	0	0.082155	0	Basal		ACACTGAAGGAGTATT-1	0	0.176758	0.529522	0	0.293719	LumA
231366222034734_5	0.759578	0	0	0.240422	0	Basal		TTTGTTGCAGTTGTCA-1	0	0	0.606525	0.0227816	0.370693	LumA
231366240200430_5	0.652666	0	0	0	0.347334	Basal		CTCCATGTCTACCCAC-1	0	0.361332	0.597183	0	0.0414853	LumA
231711804943588_5	0.88344	0	0	0	0.11656	Basal		TGCTCGTTCCAGCTCT-1	0	0	0.58586	0.349975	0.0641649	LumA
231770083245277_5	1	0	0	0	0	Basal		ACAAGCTCATGGGTTT-1	0	0.0786347	0.578635	0	0.342731	LumA
231822817876827_5	0.950812	0	0	0	0.0491885	Basal		TTCCTAAAGAAGCCAC-1	0	0	0.618025	0	0.381975	LumA
231890195430773_5	0.647648	0	0	0	0.352352	Basal		AGGTTGTGTGAGGCAT-1	0	0.041977	0.597156	0	0.360867	LumA
231890207336868_5	0.700312	0	0	0	0.299688	Basal		TCTGTCGGTGGGAGAG-1	0	0.00838783	0.572931	0.0824566	0.336224	LumA
231900139342749_5	0.775285	0.173225	0	0.0514895	0	Basal		GTGTTAGCAAAGGGCT-1	0	0	0.618544	0	0.381456	LumA
231900158487907_5	1	0	0	0	0	Basal		GAATCACCACAGTGAG-1	0	0	0.55612	0.125	0.31888	LumA
231900159003366_5	0.892825	0.107175	0	0	0	Basal		ATCGTGAGTTCGAACT-1	0	0	0.61893	0	0.38107	LumA
232321065895772_5	0.731329	0	0	0.268671	0	Basal		GCATCTCCATAAGATG-1	0	0.0581296	0.589966	0	0.351904	LumA
232330326395315_5	0.822107	0	0	0.177893	0	Basal		TACTTGTTCTATTTCG-1	0	0	0.619032	0	0.380968	LumA
232439023815412_5	0.824434	0	0	0.104072	0.0714932	Basal		ATGGATCTCGAAGCCC-1	0	0	0.619137	0	0.380863	LumA
235000959200107_5	1	0	0	0	0	Basal		CTTTCAAGTTCTAAGC-1	0	0	0.619177	0	0.380823	LumA
235000991275301_5	0.668933	0.117033	0	0.214034	0	Basal		TCTCACGAGGCATCGA-1	0	0.0507281	0.593855	0	0.355417	LumA
235007387581235_5	0.601419	0	0	0	0.398581	Basal		TCGTGCTAGAAGGATG-1	0	0	0.619228	0	0.380772	LumA
235070783908148_5	1	0	0	0	0	Basal		ACAAGCTAGGTTTACC-1	0	0	0.619451	0	0.380549	LumA
235119995730142_5	0.81211	0	0	0.18789	0	Basal		CATGGATGTGGCTGAA-1	0	0.205353	0.516815	0.277831	0	LumA
235119996221860_5	0.945582	0	0	0.0544181	0	Basal		TCCACGTAGGGATGTC-1	0	0	0.61951	0	0.38049	LumA
235120010882398_5	0.658087	0	0	0	0.341913	Basal		TAGGGTTCAAGCTCTA-1	0	0	0.619715	0	0.380285	LumA
235129928043755_5	0.604328	0	0	0	0.395672	Basal		TCACGGGCATGGGCAA-1	0	0.346215	0.585699	0.00473186	0.0633544	LumA
235188998491060_5	1	0	0	0	0	Basal		ATTCATCAGCTCGTGC-1	0	0	0.619849	0	0.380151	LumA
235533413308268_5	0.899268	0	0	0.0298255	0.070906	Basal		CTACAGAAGAATTCAG-1	0	0	0.61993	0	0.38007	LumA
235548464860534_5	0.909608	0.0411367	0	0.0492558	0	Basal		ATGTCTTGTGGCAGAT-1	0	0.0655261	0.587265	0	0.347209	LumA
235548465313523_5	0.763207	0.137607	0	0.0991856	0	Basal		AGGGTTTCATCCTCAC-1	0	0.0631976	0.588587	0	0.348216	LumA
235697696041781_5	0.647331	0	0	0	0.352669	Basal		AACTTCTGTGTGGTCC-1	0	0.358827	0.599354	0.022874	0.0189447	LumA
235697715243291_5	0.733711	0	0	0.266289	0	Basal		CACACAAGTATGCAAA-1	0	0	0.620308	0	0.379692	LumA
235737680854302_5	0.84375	0	0	0	0.15625	Basal		TTCACGCTCGGTTCAA-1	0	0	0.620352	0	0.379648	LumA
236082083575670_5	0.636132	0	0.000255167	0	0.363613	Basal		TGTCCACTCACTGATG-1	0	0.0202791	0.596803	0.0269593	0.355958	LumA
236167208590646_5	0.673484	0	0	0	0.326516	Basal		ACCCTCAAGTAGATCA-1	0	0	0.620674	0	0.379326	LumA
236169995929453_5	0.761581	0	0	0.238419	0	Basal		TCTGGCTTCGGTAACT-1	0	0.299454	0.540827	0	0.159719	LumA
236175645961012_5	0.623936	0	0	0.376064	0	Basal		CAAAGAATCACTGGGC-1	0	0.144091	0.54867	0	0.307239	LumA
236176871930668_5	0.868313	0	0	0.131687	0	Basal		ACGTCCTTCGGAAACG-1	0	0	0.620783	0	0.379217	LumA
236221682637083_5	0.731603	0	0	0	0.268397	Basal		AAGGAATTCCATCACC-1	0	0.0978214	0.571923	0	0.330255	LumA
236288360999334_5	0.765821	0.190205	0	0.0439739	0	Basal		CTTCTCTCAGCGTTTA-1	0	0	0.620901	0	0.379099	LumA
236288375412971_5	1	0	0	0	0	Basal		CCGGTAGTCTATCGGA-1	0	0	0.556186	0.129572	0.314243	LumA
236288376261349_5	0.566451	0.181524	0.232577	0	0.0194489	Basal		CCTGTTGTCCGATCGG-1	0	0	0.621087	0	0.378913	LumA
236639608789238_5	0.71166	0.0587306	0	0.229609	0	Basal		TCGTCCATCGACGTCG-1	0	0	0.587738	0.066832	0.34543	LumA
236639608859059_5	0.707526	0.164939	0	0	0.127535	Basal		TTGGTTTGTGACACGA-1	0	0	0.602091	0.0382228	0.359686	LumA
236650092682459_5	0.990872	0	0	0.00912799	0	Basal		GGCAGTCGTGATATAG-1	0	0.12266	0.514956	0.0898429	0.272541	LumA
236785369205037_5	0.852477	0.00234873	0	0.145174	0	Basal		GTAATGCGTATGTCAC-1	0	0	0.621455	0	0.378545	LumA
236785396247851_5	0.719522	0	0	0.280478	0	Basal		GTACAACAGTTAACGA-1	0	0	0.551286	0.140386	0.308328	LumA
239391474863526_5	0.737213	0	0	0	0.262787	Basal		CAGGCCAAGTTGCATC-1	0	0.167217	0.538349	0	0.294434	LumA
239391489517412_5	0.609161	0.0385093	0	0.352329	0	Basal		CATGCTCAGATAGCTA-1	0	0.0663411	0.588852	0	0.344807	LumA
239391502428454_5	0.656883	0	0	0	0.343117	Basal		GTCAAGTGTGAGAGGG-1	0	0	0.622125	0	0.377875	LumA
239407474101157_5	1	0	0	0	0	Basal		AACAAAGTCGCCACTT-1	0	0	0.62214	0	0.37786	LumA
240482262838501_5	0.677235	0	0	0	0.322765	Basal		TTCCGGTGTCACGTGC-1	0	0.0838433	0.580354	0	0.335802	LumA
240498382882742_5	1	0	0	0	0	Basal		ACTTCGCCAGATTAAG-1	0	0	0.622277	0	0.377723	LumA
240617702411100_5	0.804951	0	0.0562641	0	0.138785	Basal		TGGGAGATCCTCATAT-1	0	0	0.622633	0.377367	0	LumA
240617702939060_5	0.666866	0	0	0	0.333134	Basal		GCATTAGAGTATGAGT-1	0	0	0.622633	0	0.377367	LumA
241106390051620_5	0.713734	0	0	0.286266	0	Basal		TCAAGACCATGCAGCC-1	0	0.202461	0.521593	0	0.275946	LumA
241114576705253_5	0.82398	0	0	0	0.17602	Basal		AGACCCGAGGTAAACT-1	0	0	0.623093	0	0.376907	LumA
227357137759142_2	0	0.856307	0	0.143693	0	Her2		GTGGGAAGTTAGAAAC-1	0	0.121674	0.512389	0.266171	0.0997653	LumA
231340573879646_2	0	0.698013	0	0.301987	0	Her2		AGCTCAATCAATGTCG-1	0	0.0775076	0.584416	0	0.338077	LumA
236170008258340_2	0	0.61224	0.183595	0.186423	0.0177424	Her2		CAGCGTGTCAAGTCGT-1	0	0	0.623264	0	0.376736	LumA
240161259932582_2	0	0.679072	0	0.320928	0	Her2		ATTCATCAGAATTTGG-1	0	0	0.623359	0	0.376641	LumA
160990113945460_3	0	0.793651	0	0.206349	0	Her2		GAAGAATAGTCCGCCA-1	0	0	0.535243	0.176404	0.288353	LumA
204224175750390_3	0	0.785911	0.214089	0	0	Her2		GAAGGGTAGTGCCCGT-1	0	0	0.581339	0.0842852	0.334375	LumA
235070765582638_3	0.0152236	0.723121	0	0.261656	0	Her2		CGCCATTTCAAAGGAT-1	0	0.289205	0.536263	0.155027	0.0195045	LumA
155971426609006_5	0	0.591387	0.029937	0.378676	0	Her2		CGATCGGCACGGGTAA-1	0	0	0.623714	0	0.376286	LumA
169156976203628_5	0	0.571429	0.2	0	0.228571	Her2		ACTTATCTCCATCTGC-1	0	0	0.602514	0.0427395	0.354746	LumA
227982982921054_5	0	0.690394	0	0.309606	0	Her2		CAAGGGATCGTAGTCA-1	0	0	0.624063	0	0.375937	LumA
230816752986468_5	0	1	0	0	0	Her2		GGTTGTATCCGTGCGA-1	0	0	0.624116	0	0.375884	LumA
120726924671852_2	0	0.167731	0.656152	0.176117	0	LumA		AGAGCAGTCTGCGATA-1	0	0.112177	0.568047	0	0.319777	LumA
120786758028212_2	0	0.109509	0.660063	0	0.230428	LumA		TTACGCCTCTACGGGC-1	0	0	0.601821	0.0450291	0.35315	LumA
120786773272478_2	0	0	0.657861	0.0891295	0.25301	LumA		TTAGTCTGTGATACCT-1	0	0	0.624551	0	0.375449	LumA
120864484846307_2	0	0.160036	0.541828	0.237099	0.0610366	LumA		GAATCGTAGTATGAAC-1	0	0.00698339	0.621098	0	0.371918	LumA
121319782824173_2	0	0	0.699377	0.164153	0.136469	LumA		TGTCCACTCACTTTGT-1	0	0	0.624638	0	0.375362	LumA
121339915425573_2	0	0	0.680192	0	0.319808	LumA		CCTCTAGGTTAGTTCG-1	0	0.0118765	0.618708	0	0.369415	LumA
121812477197157_2	0	0	0.595871	0.152647	0.251483	LumA		CGGAGAATCTAAGCCA-1	0	0	0.624925	0	0.375075	LumA
121826167613300_2	0	0.0605336	0.688838	0.23065	0.0199785	LumA		GACAGCCTCTAGGCCG-1	0	0	0.625015	0	0.374985	LumA
121826168159667_2	0	0	0.86881	0	0.13119	LumA		TCGCAGGAGTATTGCC-1	0	0.187604	0.531458	0	0.280938	LumA
121879156710174_2	0	0	0.652682	0.206366	0.140953	LumA		CACAGGCGTCGGTGTC-1	0	0	0.62532	0	0.37468	LumA
121896068041573_2	0	0	0.917269	0	0.0827306	LumA		TGTAGACTCTGTTGGA-1	0	0	0.625332	0	0.374668	LumA
121896113727795_2	0	0	0.6498	0.0496005	0.300599	LumA		AGGCCACAGAAGCGCT-1	0	0.149667	0.550629	0	0.299704	LumA
122282776869813_2	0	0.149646	0.641052	0.0431749	0.166127	LumA		CACCGTTTCCCTCAAC-1	0	0	0.619841	0.0112755	0.368884	LumA
122282795294006_2	0	0	0.684457	0	0.315543	LumA		CCCATTGTCTAACACG-1	0	0	0.625552	0	0.374448	LumA
122293352287028_2	0	0	0.757025	0.160827	0.0821476	LumA		TCGTGGGTCGGTTCAA-1	0	0.19952	0.525806	0	0.274675	LumA
122310413213084_2	0	0	0.727689	0.118197	0.154114	LumA		CGTTCTGTCTATTGTC-1	0	0	0.625677	0	0.374323	LumA
125042445695326_2	0	0	0.652226	0.0284866	0.319288	LumA		CAAGGGATCTCGACGG-1	0	0	0.62568	0	0.37432	LumA
125197018676637_2	0	0	0.71338	0.142016	0.144604	LumA		ATCGTGAAGACTAAGT-1	0	0	0.625698	0	0.374302	LumA
125239714765027_2	0	0	0.685903	0	0.314097	LumA		CAATCGAGTCAAGTTC-1	0	0	0.625702	0	0.374298	LumA
125745312426782_2	0	0	0.678013	0.282552	0.0394354	LumA		TGCATCCCACATAACC-1	0	0.339557	0.590968	0	0.0694746	LumA
125745312750364_2	0	0	0.761722	0	0.238278	LumA		GTCTTTAAGTTCATGC-1	0	0	0.625755	0.374245	0	LumA
126132128508139_2	0	0	0.760329	0.0606026	0.179069	LumA		TACTTGTCAATGCAAA-1	0	0	0.62578	0	0.37422	LumA
126293995382563_2	0	0.0311769	0.784186	0.0630224	0.121615	LumA		TTCTAACAGGATATAC-1	0	0	0.625972	0	0.374028	LumA
126364087925995_2	0	0.258813	0.552269	0	0.188918	LumA		GTAAGTCGTGCCTTTC-1	0	0	0.626024	0	0.373976	LumA
126680957380532_2	0	0.196016	0.665495	0.133802	0.00468733	LumA		TGCTCCAGTGTCTAAC-1	0	0	0.626036	0	0.373964	LumA
126681628424947_2	0	0	0.573912	0.209499	0.216589	LumA		GGGTAGACAACCGTGC-1	0	0	0.626119	0	0.373881	LumA
126707788069301_2	0	0	0.848076	0	0.151924	LumA		GGAGGATAGATGCTAA-1	0	0	0.626188	0	0.373812	LumA
126776238790571_2	0	0	0.615508	0.0569544	0.327538	LumA		GAAGAATGTCAGACGA-1	0	0.117336	0.567549	0	0.315115	LumA
126835173780708_2	0	0.139701	0.721541	0.00202075	0.136737	LumA		TAAGCGTTCGTCTACC-1	0	0	0.626299	0.373701	0	LumA
126886731508646_2	0	0.161621	0.703678	0.020215	0.114486	LumA		GTAATCGGTTTACCAG-1	0	0	0.626327	0	0.373673	LumA
126886732323620_2	0	0	0.740792	0.155074	0.104134	LumA		GCGAGAACAGACCTGC-1	0	0	0.626331	0	0.373669	LumA
129565717282099_2	0	0.0187542	0.695819	0.285427	0	LumA		CTGCATCCACCAACAT-1	0	0	0.626372	0	0.373628	LumA
129583032224555_2	0	0.103714	0.597427	0.00614095	0.292719	LumA		GCAGGCTAGCACCTGC-1	0	0	0.626506	0	0.373494	LumA
130144733095670_2	0	0	0.620327	0	0.379673	LumA		CAACGGCTCTTCTGGC-1	0	0.0653871	0.593852	0	0.340761	LumA
130194228037533_2	0	0	0.676672	0.323328	0	LumA		TCCGGGAAGAGTCGAC-1	0	0.0402036	0.606616	0	0.353181	LumA
130194259688804_2	0	0	0.637854	0.267849	0.0942973	LumA		TTTGATCGTTCGGGTC-1	0	0	0.626881	0	0.373119	LumA
130203904595814_2	0	0	0.677645	0	0.322355	LumA		AGTGCCGTCCACTGAA-1	0	0.0702558	0.591869	0	0.337876	LumA
130531414621540_2	0	0	0.741331	0.0130287	0.24564	LumA		CAACCTCAGAGTATAC-1	0	0.00654338	0.62404	0	0.369417	LumA
130754452274532_2	0	0.189957	0.727209	0	0.0828347	LumA		GCAGCTGTCGGCTGTG-1	0	0	0.627329	0	0.372671	LumA
131089728428852_2	0	0.0151229	0.76465	0.164461	0.0557656	LumA		GAAGCGAGTTCGAACT-1	0	0	0.566058	0.122628	0.311314	LumA
131097900992429_2	0	0	0.645929	0.334622	0.0194491	LumA		CTGAGGCCAGTCGTTA-1	0	0	0.627436	0	0.372564	LumA
131309589871835_2	0	0.134796	0.513228	0.218185	0.133791	LumA		CAGCAATTCGCGTTTC-1	0	0	0.627848	0	0.372152	LumA
133829903108955_2	0	0	0.658019	0	0.341981	LumA		TAGTGCATCGAGTGAG-1	0	0	0.627853	0	0.372147	LumA
133829949569325_2	0	0	0.595308	0.37174	0.0329514	LumA		TTAATCCGTCTAACTG-1	0	0.0665909	0.594659	0	0.33875	LumA
133895282146531_2	0	0	0.800405	0	0.199595	LumA		CCCTAACCACACCGAC-1	0	0	0.628016	0	0.371984	LumA
134033659873653_2	0	0.140294	0.610631	0	0.249075	LumA		GACATCATCGTAGCCG-1	0	0	0.628213	0	0.371787	LumA
134041162111859_2	0	0.110474	0.711695	0.177831	0	LumA		CTCGAGGCATGAAAGT-1	0	0.238869	0.50894	0.252191	0	LumA
134530815683419_2	0	0.098137	0.575964	0.325899	0	LumA		TATGTTCCATGATCTG-1	0	0	0.628389	0	0.371611	LumA
134592172054316_2	0	0	0.631119	0.00423392	0.364647	LumA		CAGCGTGAGCCTGAGA-1	0	0	0.628627	0	0.371373	LumA
134938018868150_2	0	0.0857778	0.801926	0	0.112296	LumA		CGAGTGCTCCGCACTT-1	0	0	0.628635	0	0.371365	LumA
135150485592292_2	0	0.177765	0.624416	0.197819	0	LumA		CCTCAGTGTACGACTT-1	0	0.172161	0.502831	0.245421	0.0795871	LumA
135571512683227_2	0	0.15706	0.783083	0.0598568	0	LumA		GATTGGTCACAGCATT-1	0	0	0.628754	0	0.371246	LumA
135571558514083_2	0	0.212636	0.570693	0	0.216671	LumA		GTGAGTTAGGTCACCC-1	0	0	0.62878	0	0.37122	LumA
156453508638438_2	0	0	0.831469	0.0119471	0.156584	LumA		ACCATTTAGTTTGTCG-1	0	0.215633	0.520985	0	0.263382	LumA
157004366301531_2	0	0	0.60449	0	0.39551	LumA		GTCCTCAGTGAAGCGT-1	0	0.249073	0.506685	0	0.244242	LumA
157071984478517_2	0	0	0.717035	0.0597345	0.22323	LumA		TTTGGAGAGAGGGTGG-1	0	0.18807	0.53494	0	0.27699	LumA
157477605063091_2	0	0	0.845903	0.0733858	0.0807108	LumA		TCTTCCTGTTGAATCC-1	0	0.0430169	0.607485	0	0.349498	LumA
157536960796509_2	0	0.128157	0.556751	0	0.315092	LumA		CTCAGTCAGACGACGT-1	0	0	0.629068	0	0.370932	LumA
157562564459814_2	0	0.0114208	0.711769	0.212156	0.0646535	LumA		GAGACCCAGATTACCC-1	0	0.0656425	0.592777	0.00698324	0.334597	LumA
157562577500915_2	0	0	0.713473	0.0680749	0.218452	LumA		TGTTTGTTCGGAAACG-1	0	0	0.629114	0	0.370886	LumA
160447843495156_2	0	0	0.737756	0.0371971	0.225047	LumA		CTACCCACATGTCTAG-1	0	0	0.626836	0.00515238	0.368011	LumA
160910611704091_2	0	0	0.642927	0.143707	0.213366	LumA		CCTACGTTCCAAATGC-1	0	0	0.629583	0	0.370417	LumA
160990068067238_2	0	0.160031	0.556949	0.275842	0.00717841	LumA		GCCAGTGAGCACTCGC-1	0	0.0694883	0.594862	0	0.33565	LumA
161462649022709_2	0	0.115312	0.673825	0.177569	0.0332942	LumA		ATCACAGAGGTCACAG-1	0	0	0.629858	0	0.370142	LumA
161883167312291_2	0	0	0.793656	0	0.206344	LumA		TTGCTGCTCAAACCCA-1	0	0	0.629968	0	0.370032	LumA
161890937792309_2	0	0	0.728003	0.05478	0.217217	LumA		TCGGATAAGTATGTAG-1	0	0.0607663	0.599592	0	0.339642	LumA
161890964825908_2	0	0.20167	0.67251	0	0.12582	LumA		CTATCCGGTTGGGATG-1	0	0.144743	0.557609	0	0.297648	LumA
161893233642739_2	0	0	0.810693	0.0474109	0.141896	LumA		ATGATCGCAGCTTCGG-1	0	0.0433412	0.608466	0	0.348193	LumA
161893265094956_2	0	0.192247	0.559019	0.219146	0.0295886	LumA		TCAGGGCGTTAAGACA-1	0	0	0.630186	0	0.369814	LumA
161960508438309_2	0	0.0655151	0.709628	0.117948	0.106909	LumA		CATTCTATCTTCTAAC-1	0	0.132054	0.564349	0	0.303597	LumA
162090667961653_2	0	0	0.849265	0.0119485	0.138787	LumA		ATTGGGTTCACTTTGT-1	0	0	0.630445	0	0.369555	LumA
162090668215155_2	0	0.0252914	0.836364	0.0245921	0.113753	LumA		CTTTCAAAGGCCTGAA-1	0	0	0.630628	0	0.369372	LumA
164631977814387_2	0	0.0373047	0.729395	0.142285	0.0910156	LumA		GTTCCGTTCGTCCTCA-1	0	0	0.630721	0	0.369279	LumA
164698921323878_2	0	0	0.636696	0.297766	0.0655383	LumA		TCAAGTGTCGTTCAGA-1	0	0	0.631045	0	0.368955	LumA
164698933574571_2	0	0	0.825464	0.110596	0.0639404	LumA		CTGTAGAGTGAATGAT-1	0	0.183997	0.539111	0	0.276892	LumA
164753445153579_2	0	0.112518	0.552167	0.176359	0.158956	LumA		GGTTGTACAGAGAAAG-1	0	0.171338	0.545627	0	0.283035	LumA
164818790857627_2	0	0.00059271	0.760842	0.0866344	0.151931	LumA		ATGCATGTCTAGCCAA-1	0	0	0.63134	0	0.36866	LumA
165325615328483_2	0	0	0.673606	0.108126	0.218267	LumA		TCGAACAGTATTGACC-1	0	0	0.631344	0	0.368656	LumA
165738986720157_2	0	0.109684	0.657129	0.170219	0.0629684	LumA		CTGTGGGCATTAGGCT-1	0	0	0.63139	0	0.36861	LumA
165946206406580_2	0	0	0.901955	0	0.0980449	LumA		TTGCTGCCAGTCAGTT-1	0	0.0296642	0.616591	0	0.353745	LumA
166288071449462_2	0	0.210698	0.631952	0.15735	0	LumA		ACCAAACAGGTCCCTG-1	0	0.101127	0.580915	0	0.317959	LumA
166332067956974_2	0	0	0.665009	0.142807	0.192184	LumA		GGTTGTAAGCCATTCA-1	0	0	0.63153	0	0.36847	LumA
166400399428964_2	0	0	0.878904	0	0.121096	LumA		GTGATGTTCGGAGTGA-1	0	0.099381	0.581929	0	0.31869	LumA
166402800404211_2	0	0	0.655172	0	0.344828	LumA		CCACTTGCATTGGGAG-1	0	0.173177	0.5451	0.281722	0	LumA
166402815805748_2	0	0.13174	0.653573	0.0311776	0.18351	LumA		ACCTGAATCATGGAGG-1	0	0.222014	0.520799	0	0.257186	LumA
169022476958518_2	0	0.00612837	0.773143	0.124288	0.0964412	LumA		GGAATGGAGCCAAGGT-1	0	0	0.631896	0	0.368104	LumA
169022489779100_2	0	0.0685461	0.725533	0.0124458	0.193475	LumA		CTAACCCGTGACTGAG-1	0	0	0.591917	0.0799656	0.328117	LumA
169151713982259_2	0	0	0.744864	0.103111	0.152025	LumA		CAACCTCAGAGCATAT-1	0	0	0.631924	0	0.368076	LumA
169572513733853_2	0	0	0.741338	0.106559	0.152103	LumA		TCAGTGAGTACTCGTA-1	0	0	0.51939	0.225831	0.254778	LumA
169768874891564_2	0	0	0.756916	0	0.243084	LumA		CGTTGGGAGGGCAATC-1	0	0	0.632374	0	0.367626	LumA
169793543064486_2	0	0.128185	0.800993	0.0300536	0.0407683	LumA		GTCTCACAGTGGAAGA-1	0	0	0.632403	0	0.367597	LumA
169793589045036_2	0	0.18999	0.616142	0.114675	0.0791939	LumA		GGTTAACTCAACACGT-1	0	0.0978967	0.583636	0	0.318467	LumA
169794778843550_2	0	0	0.678698	0.0331615	0.28814	LumA		CGTTCTGAGGCACGAT-1	0	0.0122232	0.626499	0	0.361278	LumA
170137154894644_2	0	0.17947	0.618099	0.183353	0.0190782	LumA		TCGCAGGTCTCTATGT-1	0	0.158175	0.553612	0	0.288213	LumA
170181044128091_2	0	0.15224	0.654209	0.0759366	0.117615	LumA		ATTCAGGGTGATGTAA-1	0	0	0.632708	0	0.367292	LumA
170181076110771_2	0	0	0.665081	0	0.334919	LumA		TCATTCATCCGTGTAA-1	0	0	0.632731	0	0.367269	LumA
170199732639973_2	0	0.0226099	0.694939	0	0.282452	LumA		AAGGAATGTCGGAACA-1	0	0.0152511	0.622478	0.00551384	0.356757	LumA
170258473601333_2	0	0	0.602118	0	0.397882	LumA		ACCATTTTCAAACGAA-1	0	0	0.632863	0	0.367137	LumA
170268017245550_2	0	0	0.811724	0.0367056	0.15157	LumA		TCAGTGAGTTGTCAGT-1	0	0	0.632903	0	0.367097	LumA
170268029835107_2	0	0	0.685519	0	0.314481	LumA		TCAGTTTCATCCGTTC-1	0	0	0.569708	0.303707	0.126584	LumA
170268048939764_2	0	0	0.76777	0.0288819	0.203348	LumA		GTAAGTCTCGTGGGTC-1	0	0	0.633003	0	0.366997	LumA
170327507422620_2	0	0.00325137	0.62406	0	0.372688	LumA		CTCAGTCGTCACTCGG-1	0	0.108323	0.556916	0.0438596	0.290902	LumA
170343448361309_2	0	0.134059	0.562219	0.0606905	0.243032	LumA		AAGACTCAGGGATCAC-1	0	0	0.629985	0.00611366	0.363902	LumA
170343460162907_2	0	0	0.79597	0.20403	0	LumA		GCCAGTGAGGAACTAT-1	0	0	0.63308	0	0.36692	LumA
170660098857774_2	0	0.0910891	0.583663	0	0.325248	LumA		CCCGAAGCAGCGACCT-1	0	0.172541	0.537716	0.0185055	0.271237	LumA
170745951865579_2	0	0.019614	0.763793	0.180827	0.0357667	LumA		GGTGTCGTCGATGCTA-1	0	0.115191	0.575745	0	0.309064	LumA
170745979398885_2	0	0.197983	0.750898	0.0511199	0	LumA		TGATTTCCAATAACGA-1	0	0	0.633342	0	0.366658	LumA
191080743422821_2	0	0	0.736874	0.117124	0.146002	LumA		CATTCCGTCTAGGCAT-1	0	0	0.63338	0	0.36662	LumA
191210559228140_2	0	0	0.765363	0	0.234637	LumA		CTCCACAGTGGCTGCT-1	0	0	0.633384	0	0.366616	LumA
191215632497502_2	0	0.102572	0.637835	0.241158	0.0184352	LumA		AGGTTACTCTATCGGA-1	0	0	0.633486	0	0.366514	LumA
191226664861035_2	0	0.0816349	0.775924	0.142441	0	LumA		TTGGGATTCGGCATTA-1	0	0	0.633532	0	0.366468	LumA
191226665391900_2	0	0	0.596898	0.129462	0.27364	LumA		GAACACTGTAGTCTGT-1	0	0	0.63387	0	0.36613	LumA
191553875954085_2	0	0.0678419	0.700855	0.226896	0.00440705	LumA		GTTACGAGTCATAGTC-1	0	0	0.633908	0	0.366092	LumA
191553888509172_2	0	0	0.716408	0.0415333	0.242059	LumA		CAAAGAAAGCGAAACC-1	0	0	0.634089	0	0.365911	LumA
191708909487966_2	0	0.00330838	0.748738	0.173254	0.0746996	LumA		CACTAAGGTGACACGA-1	0	0.075525	0.596527	0	0.327948	LumA
191760421832564_2	0	0	0.820236	0	0.179764	LumA		GTGAGCCCATGCCGAC-1	0	0.0683004	0.600158	0	0.331542	LumA
191760468490486_2	0	0	0.720169	0.279831	0	LumA		CACTGTCTCCCGAACG-1	0	0	0.634489	0	0.365511	LumA
191774158371700_2	0	0	0.730547	0.00277072	0.266682	LumA		CTCATGCAGAGCTGAC-1	0	0.233864	0.517603	0	0.248533	LumA
192121065041243_2	0	0.166164	0.571154	0.194041	0.0686409	LumA		ACCTGTCAGGGAGAAT-1	0	0	0.63462	0	0.36538	LumA
192121092107037_2	0	0.0754797	0.7	0	0.22452	LumA		CTCTCGACAGACAAGC-1	0	0	0.634695	0	0.365305	LumA
192255463471350_2	0	0.139769	0.649889	0.180142	0.0302003	LumA		GGGTATTCATTGACTG-1	0	0	0.602246	0.0650525	0.332701	LumA
192653640744179_2	0	0.221233	0.606164	0.0120482	0.160555	LumA		CTCAAGATCCACGGAC-1	0	0	0.634914	0	0.365086	LumA
192653655751019_2	0	0	0.892766	0	0.107234	LumA		AGGGCTCAGCTGCCTG-1	0	0.310749	0.580654	0	0.108597	LumA
192653687208861_2	0	0.179077	0.62741	0.169941	0.0235724	LumA		GAAACCTAGAGAATCT-1	0	0	0.634984	0	0.365016	LumA
192718897625948_2	0	0	0.655172	0	0.344828	LumA		TGAGCGCTCCTAGCGG-1	0	0.251693	0.521842	0	0.226465	LumA
192729635477366_2	0	0.160967	0.588256	0.230311	0.0204663	LumA		TTGCATTTCCGGTAAT-1	0	0	0.635116	0	0.364884	LumA
192747102202091_2	0	0	0.783309	0	0.216691	LumA		GGGAGTAAGCTATCTG-1	0	0	0.635273	0	0.364727	LumA
195426087984494_2	0	0.364452	0.635548	0	0	LumA		AGTTAGCGTTAGGAGC-1	0	0	0.635306	0	0.364694	LumA
195562319767390_2	0	0.0400136	0.668398	0.291589	0	LumA		GGACGTCTCGCCGAGT-1	0	0.162611	0.554061	0	0.283329	LumA
196113251817323_2	0	0	0.75643	0	0.24357	LumA		CATGGTACAGAACTTC-1	0	0	0.635512	0	0.364488	LumA
196180748191541_2	0	0.082693	0.711491	0.205816	0	LumA		GCGATCGTCCTCTAGC-1	0	0	0.635574	0	0.364426	LumA
196527716456861_2	0	0.124439	0.667214	0.106693	0.101654	LumA		AAGCGTTGTCAACGCC-1	0	0	0.635595	0	0.364405	LumA
197060143527795_2	0	0.0532735	0.792233	0.154493	0	LumA		GCGGAAACACAGCGCT-1	0	0	0.590553	0.319236	0.0902115	LumA
197060157397227_2	0	0	0.608233	0	0.391767	LumA		CCCAACTAGTTTCTTC-1	0	0	0.635659	0	0.364341	LumA
197145283443957_2	0	0.0402685	0.757004	0	0.202727	LumA		CCACGTTAGTTTCAGC-1	0	0	0.635864	0	0.364136	LumA
197185770514150_2	0	0	0.760234	0.158085	0.0816805	LumA		TGTAGACGTACCGTGC-1	0	0	0.635877	0	0.364123	LumA
197188186921717_2	0	0.179152	0.529941	0.217348	0.0735584	LumA		CGGCAGTTCAGAGTTC-1	0	0	0.635987	0	0.364013	LumA
197213580839653_2	0	0	0.618339	0.244768	0.136893	LumA		CTGCAGGCAATACAGA-1	0	0	0.636114	0	0.363886	LumA
197256786340771_2	0	0.221582	0.772777	0.00564071	0	LumA		GGTAACTCAAATGAAC-1	0	0.20002	0.536108	0	0.263872	LumA
197264066070957_2	0	0.0270921	0.713125	0.130644	0.129139	LumA		GGGTTTAGTGTCCAAT-1	0	0.280358	0.552976	0.0306158	0.136051	LumA
199865991884003_2	0	0	0.60946	0.0179588	0.372581	LumA		GCTGAATTCTCGCGTT-1	0	0	0.63653	0	0.36347	LumA
199866010756965_2	0	0	0.655172	0	0.344828	LumA		TCAGGTATCAGCTCTC-1	0	0	0.636652	0	0.363348	LumA
199962332653342_2	0	0.0516981	0.717478	0.230824	0	LumA		ACTTTGTTCGCTGACG-1	0	0	0.636688	0	0.363312	LumA
200363927620979_2	0	0.220554	0.614841	0.164605	0	LumA		CTACCCACACCTCTAC-1	0	0	0.636957	0	0.363043	LumA
200441221536692_2	0	0	0.713106	0	0.286894	LumA		GTATTTCCAAGCGATG-1	0	0	0.637078	0	0.362922	LumA
200441221990309_2	0	0.202507	0.623915	0.173578	0	LumA		CTCCTCCAGTCAAGCG-1	0	0	0.637172	0.362828	0	LumA
200511164143517_2	0	0.000875766	0.764794	0.155136	0.0791943	LumA		GTGTTAGGTGAGTAGC-1	0	0.219666	0.527458	0	0.252876	LumA
200570473498414_2	0	0.168741	0.626219	0.146443	0.0585978	LumA		CTATCTAGTGATAGAT-1	0	0	0.637299	0	0.362701	LumA
200899038394614_2	0	0	0.767266	0.119424	0.113309	LumA		CCAAGCGCAGCAGAAC-1	0	0	0.625483	0.350734	0.0237838	LumA
200899085162221_2	0	0	0.820707	0.179293	0	LumA		TAACCAGAGCCACTCG-1	0	0	0.637384	0	0.362616	LumA
200922526838115_2	0	0	0.654358	0.143164	0.202478	LumA		TCCTCGATCAAGTGGG-1	0	0	0.637465	0	0.362535	LumA
200922541255909_2	0	0	0.783374	0.0544591	0.162167	LumA		CCATCACTCCTTTAGT-1	0	0	0.637591	0	0.362409	LumA
201111639120693_2	0	0.0493639	0.644275	0.260814	0.0455471	LumA		CATTCTATCAACCTCC-1	0	0	0.637611	0	0.362389	LumA
201465586170678_2	0	0	0.604418	0.151606	0.243976	LumA		AGATCGTCATGGCTAT-1	0	0	0.637707	0	0.362293	LumA
201595521255157_2	0	0.141958	0.696154	0.161888	0	LumA		TGACAGTTCGTCCATC-1	0	0	0.637783	0	0.362217	LumA
204224148715302_2	0	0	0.691581	0.118464	0.189956	LumA		TCCCACAGTACGGATG-1	0	0.0616124	0.607038	0	0.331349	LumA
204351803944236_2	0	0	0.775393	0.0390222	0.185585	LumA		TACACCCTCATTGCCC-1	0	0	0.637864	0	0.362136	LumA
204351836216100_2	0	0	0.756732	0.192229	0.0510387	LumA		ATGCCTCCAAACCATC-1	0	0	0.637948	0	0.362052	LumA
204358232489252_2	0	0.0677843	0.671813	0	0.260403	LumA		AGGGTGAGTAATTAGG-1	0	0.168198	0.553908	0	0.277893	LumA
204359601380196_2	0	0.294643	0.705357	0	0	LumA		CACGGGTAGACCGCCT-1	0	0	0.638023	0	0.361977	LumA
204359620062494_2	0	0	0.813181	0	0.186819	LumA		TCATGGATCTCGCGTT-1	0	0	0.601175	0.0738564	0.324968	LumA
204359620783476_2	0	0	0.604418	0.151606	0.243976	LumA		ACCCTTGGTGGAAATT-1	0	0.0201854	0.616993	0.0221421	0.34068	LumA
204403329157430_2	0	0.078404	0.583342	0.169776	0.168479	LumA		TTGATGGCATAGACTC-1	0	0	0.582741	0.306425	0.110835	LumA
204403375459635_2	0	0	0.737467	0.0109101	0.251623	LumA		CAGATTGGTGGTACAG-1	0	0	0.638177	0	0.361823	LumA
204427113163699_2	0	0.0292083	0.831668	0.0600637	0.0790601	LumA		TATTGCTAGATGCTGG-1	0	0	0.638493	0	0.361507	LumA
204756739120422_2	0	0	0.676091	0.215904	0.108005	LumA		TAACCAGGTTGGGAAC-1	0	0.304721	0.581875	0.00429184	0.109112	LumA
204763078449012_2	0	0	0.610825	0	0.389175	LumA		CAGGCCACAATGAGCG-1	0	0	0.638716	0	0.361284	LumA
204765495217397_2	0	0.0656794	0.804205	0	0.130115	LumA		CGATGGCAGTGACCTT-1	0	0	0.604953	0.0680452	0.327002	LumA
204816854234974_2	0	0	0.871378	0.128622	0	LumA		AGTACTGGTTTCACAG-1	0	0.031161	0.623479	0	0.34536	LumA
204825324570476_2	0	0.10372	0.775125	0.0260966	0.0950583	LumA		AGATCCACAGTCCCGA-1	0	0.220659	0.528822	0	0.250519	LumA
205381642336045_2	0	0.0289001	0.659675	0	0.311425	LumA		TTAGGGTCATCGGAGA-1	0	0	0.626511	0.0253022	0.348187	LumA
205511477095196_2	0	0.0682281	0.601926	0.213942	0.115904	LumA		AGTTCGAAGGTAGTCG-1	0	0.0295929	0.624472	0	0.345935	LumA
205527717146019_2	0	0	0.673583	0	0.326417	LumA		CAAGACTGTGGCAACA-1	0	0	0.639346	0	0.360654	LumA
205870241037731_2	0	0	0.749621	0.0550352	0.195344	LumA		GACTGATCAGACCTAT-1	0	0.172257	0.553222	0	0.27452	LumA
205922701368541_2	0	0.0446323	0.626483	0.0327699	0.296115	LumA		TTGCATTGTTTATGCG-1	0	0.211275	0.533876	0	0.254849	LumA
226273436756835_2	0	0	0.792526	0.0144457	0.193028	LumA		GCATCTCAGACAGCGT-1	0	0.16835	0.555372	0	0.276279	LumA
226394682124637_2	0	0.248767	0.637068	0.0718816	0.0422833	LumA		CCTACGTCATCACGGC-1	0	0	0.639607	0	0.360393	LumA
226806192823068_2	0	0	0.970303	0	0.029697	LumA		AGCTTCCCAACGACTT-1	0	0	0.639773	0	0.360227	LumA
226806192891630_2	0	0.011909	0.698276	0.289815	0	LumA		CGTCAAAAGCTAATCC-1	0	0	0.608013	0.0636723	0.328314	LumA
226822402030443_2	0	0.0524214	0.682838	0.146049	0.118692	LumA		AGACTCAGTACACGTT-1	0	0.0474245	0.616163	0	0.336412	LumA
226822433205557_2	0	0	0.655172	0	0.344828	LumA		TTGCCTGGTTCGGGTC-1	0	0	0.543255	0.263324	0.193421	LumA
226883188411692_2	0	0.0604545	0.678687	0.0544003	0.206458	LumA		AGGCTGCAGTGCTACT-1	0	0	0.639975	0	0.360025	LumA
227284901850414_2	0	0.135747	0.588013	0.23964	0.0365995	LumA		CTCCCTCGTACCCAGC-1	0	0	0.639984	0	0.360016	LumA
227354829055717_2	0	0	0.656818	0.044758	0.298424	LumA		CCAAGCGGTTTAGTCG-1	0	0.118697	0.510483	0.230513	0.140307	LumA
227357138467757_2	0	0	0.652855	0.347145	0	LumA		CATCCACGTTAGGGAC-1	0	0	0.64023	0	0.35977	LumA
227493088545574_2	0	0	0.641333	0	0.358667	LumA		ACACTGAGTTGGTAGG-1	0	0	0.640251	0	0.359749	LumA
227903391779123_2	0	0	0.655361	0.235885	0.108753	LumA		TAAGTCGTCGAGAAGC-1	0	0	0.603318	0.0740544	0.322628	LumA
227921645201691_2	0	0	0.70172	0.228204	0.0700769	LumA		CGCGTGAAGACGCAGT-1	0	0	0.640442	0	0.359558	LumA
227982995580788_2	0	0.149385	0.733071	0.117544	0	LumA		GCCATGGGTTATAGCC-1	0	0	0.640604	0	0.359396	LumA
227990483922158_2	0	0	0.677059	0.216997	0.105944	LumA		CTCACTGCAACCGTGC-1	0	0.00907976	0.636074	0	0.354847	LumA
227990511245036_2	0	0	0.655172	0	0.344828	LumA		GTAGCTAGTCACCGAC-1	0	0	0.640639	0	0.359361	LumA
228042038799707_2	0	0.225307	0.533327	0.241366	0	LumA		GTGTAACCATAGAAAC-1	0	0	0.640646	0	0.359354	LumA
230652438866782_2	0	0	0.679886	0.000862143	0.319252	LumA		GTGACGCGTCGAGCAA-1	0	0	0.631714	0.0179028	0.350384	LumA
230654465194725_2	0	0	0.785286	0.0101476	0.204566	LumA		AGTCATGTCTAGAGCT-1	0	0	0.640741	0	0.359259	LumA
230732686605219_2	0	0.0252847	0.624804	0.276774	0.0731376	LumA		ATCTCTAAGGGCCTCT-1	0	0.14402	0.562886	0.0116975	0.281396	LumA
230799438932276_2	0	0.0898386	0.565323	0.209725	0.135113	LumA		TATCGCCTCGCTTACC-1	0	0.24632	0.528283	0	0.225397	LumA
230809056492451_2	0	0.290377	0.553205	0	0.156417	LumA		GTAAGTCGTTCAGCTA-1	0	0	0.641058	0	0.358942	LumA
231279535779099_2	0	0	0.638958	0.102747	0.258295	LumA		TGAGTCACATACATCG-1	0	0	0.641131	0	0.358869	LumA
231280309918963_2	0	0	0.734717	0	0.265283	LumA		CACTGTCCACACAGAG-1	0	0	0.641176	0	0.358824	LumA
231365403928811_2	0	0	0.819564	0.00573209	0.174704	LumA		CGACAGCTCGCTAGCG-1	0	0	0.641225	0	0.358775	LumA
231754889349355_2	0	0	0.70948	0.0710967	0.219424	LumA		TCATTCACAAGTATAG-1	0	0	0.641245	0	0.358755	LumA
231770070632220_2	0	0.340912	0.59926	0	0.0598281	LumA		AGCCAGCAGAGGTTAT-1	0	0.118507	0.515647	0.133122	0.232724	LumA
231897696680756_2	0	0	0.655172	0	0.344828	LumA		TGCAGGCGTACTCCGG-1	0	0.0141338	0.634396	0	0.35147	LumA
231900140198643_2	0	0.203215	0.532928	0.187489	0.0763684	LumA		TGGAGGAAGACAACTA-1	0	0.0745017	0.601866	0.00490351	0.318728	LumA
231907674975140_2	0	0.0826669	0.655338	0.257097	0.00489804	LumA		GTCACGGCAGTAGTGG-1	0	0.096731	0.593248	0.310021	0	LumA
232318630837470_2	0	0	0.742663	0	0.257337	LumA		CGAGGAAAGGGTTAAT-1	0	0.0860039	0.598648	0	0.315348	LumA
232328294263028_2	0	0.334397	0.568337	0	0.0972665	LumA		TCCGAAATCAAGTGGG-1	0	0	0.641678	0	0.358322	LumA
232328312866742_2	0	0.0110916	0.736112	0	0.252796	LumA		AGGATAACAAGTCGTT-1	0	0.199938	0.541822	0	0.25824	LumA
232439042959723_2	0	0.0612228	0.665095	0.0968809	0.176802	LumA		GGAGCAAGTGCTGTCG-1	0	0	0.641832	0	0.358168	LumA
232450553724341_2	0	0	0.694826	0.152101	0.153073	LumA		TCGGTCTAGGTACAGC-1	0	0.0847033	0.599673	0	0.315623	LumA
235000972364078_2	0	0	0.60999	0	0.39001	LumA		GAATCACGTTTCGTAG-1	0	0.0798978	0.602185	0	0.317918	LumA
235070765250411_2	0	0	0.707569	0.147969	0.144463	LumA		TACTGCCAGGAACTCG-1	0	0	0.582998	0.118365	0.298637	LumA
235122035977126_2	0	0.0154552	0.764308	0.0399662	0.18027	LumA		CACGGGTCATCGATCA-1	0	0	0.642204	0	0.357796	LumA
235122036002206_2	0	0	0.721327	0.2	0.078673	LumA		AATGGCTCACGTCATA-1	0	0	0.642247	0	0.357753	LumA
235122054871900_2	0	0.101025	0.648138	0.05483	0.196006	LumA		AGCCAATGTCATAAAG-1	0	0	0.642309	0	0.357691	LumA
235188983621534_2	0	0	0.655172	0	0.344828	LumA		ATTTACCCACCAGCCA-1	0	0	0.642342	0	0.357658	LumA
235199333291758_2	0	0	0.782772	0.0799759	0.137252	LumA		ACGATCATCTCCGTGT-1	0	0.0557461	0.614494	0	0.32976	LumA
235214365965099_2	0	0.0630308	0.653759	0	0.28321	LumA		GAGTTTGTCATTGCTT-1	0	0.237654	0.522399	0.0179578	0.221989	LumA
235214396676828_2	0	0.222388	0.691045	0.0847548	0.00181237	LumA		TCGATTTAGACGATAT-1	0	0	0.638913	0.0069869	0.3541	LumA
235533413243293_2	0	0	0.715925	0.211325	0.0727497	LumA		CCGATCTTCCATAGGT-1	0	0	0.642442	0	0.357558	LumA
235601998592731_2	0	0	0.754394	0	0.245606	LumA		TCACGCTGTCGTCATA-1	0	0	0.642474	0	0.357526	LumA
235678502704995_2	0	0	0.617858	0	0.382142	LumA		GTCCTCAAGGTGAGCT-1	0	0.136455	0.574254	0	0.289291	LumA
235697683683044_2	0	0	0.667557	0	0.332443	LumA		TGTTACTGTCATCACA-1	0	0	0.581361	0.296335	0.122304	LumA
235697696066461_2	0	0.0805687	0.822143	0.00645076	0.0908373	LumA		CCGGACATCCTGGGTG-1	0	0	0.642608	0	0.357392	LumA
235737692977051_2	0	0.00859599	0.69914	0	0.292264	LumA		CCTTCAGCATGTTACG-1	0	0	0.614073	0.328729	0.0571984	LumA
236167209073966_2	0	0.114907	0.659605	0.111247	0.114241	LumA		AATGAAGAGACGGAAA-1	0	0	0.642731	0	0.357269	LumA
236176871962924_2	0	0.134714	0.672821	0.192465	0	LumA		GATCAGTGTAGGCTGA-1	0	0.101236	0.592211	0	0.306553	LumA
236633971902317_2	0	0.179279	0.520738	0	0.299983	LumA		CGGAGAAAGCTAGCCC-1	0	0	0.625452	0.0347545	0.339793	LumA
236639654702308_2	0	0	0.949015	0	0.0509849	LumA		TTTGATCTCAGTGCGC-1	0	0.107238	0.58933	0	0.303432	LumA
236650124163357_2	0	0	0.740111	0	0.259889	LumA		TTGCATTTCGAGAAGC-1	0	0.241127	0.52706	0.21955	0.0122627	LumA
236768082216811_2	0	0	0.673001	0	0.326999	LumA		GTCGCGAGTGTTCCTC-1	0	0.11	0.58803	0	0.30197	LumA
236768082677147_2	0	0	0.771848	0	0.228152	LumA		ACTTCGCGTTTCTTAC-1	0	0	0.643135	0	0.356865	LumA
239408816711395_2	0	0.0306303	0.708227	0.249166	0.0119772	LumA		ACCAAACGTCGGCTAC-1	0	0.113055	0.58664	0	0.300305	LumA
239477267254117_2	0	0	0.741677	0	0.258323	LumA		TTACCGCAGCACAAAT-1	0	0	0.643168	0	0.356832	LumA
239587835108645_2	0	0.0469399	0.689475	0.0846723	0.178913	LumA		TGCAGTATCTTGCGCT-1	0	0	0.64285	0.00064178	0.356509	LumA
239596291115749_2	0	0.252204	0.517415	0.0883184	0.142062	LumA		GCCATGGTCGGCTGGT-1	0	0	0.643173	0	0.356827	LumA
239946748774820_2	0	0	0.655172	0	0.344828	LumA		TTTCAGTAGCAACTTC-1	0	0	0.643201	0	0.356799	LumA
240154771077557_2	0	0	0.758057	0.15163	0.0903128	LumA		AGAGCAGAGATCCTAC-1	0	0.10975	0.588373	0	0.301877	LumA
240154817190709_2	0	0	0.711104	0	0.288896	LumA		CGTGTCTAGCCACCGT-1	0	0	0.643283	0	0.356717	LumA
240161260005148_2	0	0.0398319	0.690152	0.126501	0.143515	LumA		TCACTCGTCCCGTGTT-1	0	0	0.643291	0	0.356709	LumA
240482290100125_2	0	0	0.692785	0.0684449	0.23877	LumA		AAAGTCCGTACGACTT-1	0	0	0.643393	0	0.356607	LumA
240498383701747_2	0	0.22946	0.672989	0.0443312	0.0532192	LumA		TTTCAGTCAGTATTCG-1	0	0	0.643459	0	0.356541	LumA
240498415090926_2	0	0	0.794829	0	0.205171	LumA		AGCGCCACATCGAGCC-1	0	0	0.643556	0	0.356444	LumA
241098885913014_2	0	0	0.626057	0	0.373943	LumA		GGTGGCTCATCAGCTA-1	0	0	0.643626	0.356374	0	LumA
241106375326116_2	0	0	0.76092	0.20438	0.0346992	LumA		CATACCCGTGTTAGCT-1	0	0.147221	0.570055	0	0.282724	LumA
130185488656158_3	0	0.280624	0.557535	0.00371195	0.158129	LumA		GCCCGAATCTTGGTCC-1	0	0	0.643691	0	0.356309	LumA
130624798710051_3	0	0	0.732224	0.232889	0.0348868	LumA		CGTTGGGGTCATCACA-1	0	0.0838108	0.601826	0	0.314363	LumA
157072030883163_3	0	0	0.708321	0	0.291679	LumA		GTGCTTCTCTCCTGAC-1	0	0	0.643831	0	0.356169	LumA
164818809149348_3	0	0	0.6	0.2	0.2	LumA		TGTCCTGGTCAGATTC-1	0	0	0.549949	0.187862	0.262189	LumA
165164956407589_3	0	0.0551948	0.802597	0	0.142208	LumA		TTCATTGAGGATACGC-1	0	0.0871766	0.600337	0	0.312486	LumA
166402847368990_3	0	0	0.838342	0.0209477	0.140711	LumA		CACTGGGGTGACTGAG-1	0	0	0.643965	0	0.356035	LumA
170276726663075_3	0	0.0209065	0.703619	0.210119	0.0653549	LumA		TATCGCCGTAGATCCT-1	0	0.138909	0.574696	0	0.286395	LumA
191080743418277_3	0	0.01732	0.65588	0.325433	0.00136737	LumA		GAATCACCATAAGCGG-1	0	0	0.644391	0	0.355609	LumA
191708882454812_3	0	0	0.655172	0	0.344828	LumA		AGGACTTAGCACCGAA-1	0	0	0.644431	0	0.355569	LumA
192315305192739_3	0	0	0.767942	0.0769084	0.155149	LumA		CTCACTGAGGTCCAGA-1	0	0.225663	0.531629	0	0.242708	LumA
204959675960237_3	0	0.0488486	0.582694	0.368458	0	LumA		TAGACCACACCGGCTA-1	0	0	0.644525	0	0.355475	LumA
235007401682861_3	0	0	0.628571	0.371429	0	LumA		CAGCCAGCAACCGTGC-1	0	0	0.6268	0.0355155	0.337685	LumA
241098904464309_3	0	0	0.705728	0.0786688	0.215603	LumA		AGCGCCATCTCATGGA-1	0	0.173523	0.557966	0	0.268512	LumA
120726897673972_5	0	0	0.730663	0.186119	0.0832182	LumA		GGGAGTAAGGGTATAT-1	0	0	0.644773	0	0.355227	LumA
120726943295910_5	0	0	0.768095	0.032127	0.199778	LumA		TCGACCTAGAGATCGC-1	0	0	0.644782	0	0.355218	LumA
120786804391323_5	0	0	0.627887	0	0.372113	LumA		GTCTCACTCCTGTACC-1	0	0.207481	0.541147	0	0.251372	LumA
121319764154222_5	0	0	0.723913	0	0.276087	LumA		GTGGGAACATTCTTCA-1	0	0.0575871	0.616182	0	0.326231	LumA
121319783085926_5	0.229825	0.0421053	0.657895	0	0.0701754	LumA		TTCCACGAGGGATCAC-1	0	0.126426	0.581801	0	0.291773	LumA
122282764102877_5	0	0	0.646412	0	0.353588	LumA		ATTCATCGTGAATTAG-1	0	0	0.645024	0	0.354976	LumA
122282776381741_5	0	0	0.651906	0	0.348094	LumA		TCGAAGTCAATAGGGC-1	0	0	0.645093	0	0.354907	LumA
125042400094453_5	0	0	0.775237	0	0.224763	LumA		CACCGTTTCGACACTA-1	0	0	0.645209	0	0.354791	LumA
125247377586022_5	0	0	0.770642	0	0.229358	LumA		TTGATGGTCGGTCGGT-1	0	0	0.645238	0	0.354762	LumA
126227588700581_5	0	0	0.825596	0	0.174404	LumA		GGAACCCTCTTCCTAA-1	0	0	0.64524	0	0.35476	LumA
126776251668334_5	0.0956175	0.0292165	0.75166	0	0.123506	LumA		TCATTGTGTTTACACG-1	0	0.124989	0.582804	0	0.292207	LumA
126776271092524_5	0	0.00384986	0.72358	0.27257	0	LumA		GAAGGACAGTAGACAT-1	0	0	0.645301	0	0.354699	LumA
126836622448941_5	0	0	0.703736	0	0.296264	LumA		ATTTCACCAATAGTGA-1	0	0	0.645622	0	0.354378	LumA
129565671999261_5	0	0	0.786148	0	0.213852	LumA		GTGGAGAAGAGCCTGA-1	0	0	0.645984	0	0.354016	LumA
130126460602221_5	0	0	0.700447	0	0.299553	LumA		CAGGCCAGTGAGACCA-1	0	0	0.646045	0	0.353955	LumA
130134916418396_5	0	0	0.715808	0	0.284192	LumA		AACGAAATCCAACTAG-1	0	0	0.646085	0	0.353915	LumA
130203922684139_5	0	0	0.759907	0	0.240093	LumA		ACGTAACGTCAAAGCG-1	0	0	0.617742	0.325525	0.0567337	LumA
130531395066739_5	0	0.166667	0.576923	0.163004	0.0934066	LumA		GTGCAGCGTTTCGTAG-1	0	0.103779	0.51977	0.148992	0.227459	LumA
130675130418931_5	0	0	0.953764	0	0.0462359	LumA		ATACCGATCAAGCTGT-1	0	0	0.646189	0	0.353811	LumA
130736346262949_5	0.142642	0	0.548856	0	0.308502	LumA		TTGGGCGTCGGTGTAT-1	0	0.0954561	0.598526	0	0.306018	LumA
130754464890075_5	0	0	0.633919	0	0.366081	LumA		TGTTCATTCCTACGGG-1	0	0	0.64631	0	0.35369	LumA
133982151923620_5	0	0	0.599797	0.0264317	0.373772	LumA		CGGACACAGCCATTGT-1	0	0.150636	0.514595	0.221648	0.113121	LumA
134530815117109_5	0.093714	0	0.622549	0	0.283737	LumA		CCGATCTCAAGATTGA-1	0	0	0.64652	0	0.35348	LumA
134530815158134_5	0	0	0.798878	0	0.201122	LumA		ATCGGCGGTTGAATCC-1	0	0	0.646669	0	0.353331	LumA
134531742120356_5	0	0	0.625777	0	0.374223	LumA		GGTAATCAGGACAACC-1	0	0.145699	0.57382	0	0.28048	LumA
134540478758131_5	0.147655	0	0.527504	0	0.324841	LumA		ATTATCCGTTAAGGAT-1	0	0	0.646708	0	0.353292	LumA
134540479290731_5	0	0	0.680774	0	0.319226	LumA		CACTAAGGTCGCGTTG-1	0	0	0.604476	0.0845697	0.310955	LumA
135014240151454_5	0	0	0.87872	0	0.12128	LumA		TCCCACATCGCTACAA-1	0	0	0.646858	0	0.353142	LumA
135014254537438_5	0	0	0.61932	0	0.38068	LumA		GCACGTGCATCGATGT-1	0	0	0.646872	0	0.353128	LumA
135081900296413_5	0.0956175	0.0292165	0.75166	0	0.123506	LumA		GCCATTCAGCTACAAA-1	0	0	0.646883	0	0.353117	LumA
135150517577438_5	0.0887154	0	0.565176	0	0.346108	LumA		GACCGTGTCTAACACG-1	0	0	0.646982	0.353018	0	LumA
135699986004717_5	0	0	0.69798	0	0.30202	LumA		TATACCTTCACCTCGT-1	0	0	0.64699	0	0.35301	LumA
155972634622875_5	0	0	0.613023	0	0.386977	LumA		ATGTCTTGTCGCTCGA-1	0	0	0.647112	0	0.352888	LumA
156453509117741_5	0	0	0.603493	0	0.396507	LumA		GAGTCATGTACCGTCG-1	0	0	0.647189	0	0.352811	LumA
157004353097012_5	0	0	0.602164	0	0.397836	LumA		TACTTCACACTGCACG-1	0	0.00626374	0.644066	0	0.34967	LumA
157072011152228_5	0.0219092	0	0.635681	0	0.34241	LumA		ATGAAAGAGGGCAACT-1	0	0.143137	0.530938	0.089485	0.23644	LumA
157486609972573_5	0.235409	0	0.501141	0	0.26345	LumA		ACCCTTGTCAGTCATG-1	0	0	0.647294	0	0.352706	LumA
157536929074533_5	0.234057	0	0.533257	0	0.232686	LumA		TGGCGTGGTATCGTGT-1	0	0	0.647383	0	0.352617	LumA
157537734147491_5	0	0	0.614673	0	0.385327	LumA		ACCGTTCCAGGCCCTA-1	0	0	0.602923	0.308155	0.0889216	LumA
160903094790492_5	0.0626177	0	0.677495	0	0.259887	LumA		GGGTTATGTGTATTGC-1	0	0.165581	0.564627	0	0.269792	LumA
160903109458334_5	0	0	0.69568	0	0.30432	LumA		AGGAATACACGTGAGA-1	0	0.0399851	0.627429	0	0.332586	LumA
160910611172262_5	0	0	0.604788	0	0.395212	LumA		AGGAATAGTAGAGGAA-1	0	0.0426444	0.626206	0	0.331149	LumA
161411779970869_5	0	0.122533	0.592156	0	0.285311	LumA		GAACTGTCATACAGCT-1	0	0.164892	0.565155	0	0.269953	LumA
161548548098333_5	0	0	0.764177	0	0.235823	LumA		GGTTGTACAACTAGAA-1	0	0.115956	0.570037	0.0392509	0.274756	LumA
161883198806251_5	0	0	0.665484	0	0.334516	LumA		GCCATTCCACTGATTG-1	0	0	0.647725	0	0.352275	LumA
161889610550620_5	0	0	1	0	0	LumA		TGAACGTAGATAACAC-1	0	0.082382	0.606539	0	0.311079	LumA
162001548130653_5	0	0	0.717302	0	0.282698	LumA		GACTGATGTTCCCACT-1	0	0.0142471	0.640629	0	0.345124	LumA
164631931971819_5	0	0	0.799419	0.123062	0.0775194	LumA		CCGGTAGTCGCCTTGT-1	0	0	0.647801	0	0.352199	LumA
164753445665069_5	0	0.194785	0.718558	0.0866564	0	LumA		TTCATTGAGTGTACCT-1	0	0	0.647819	0	0.352181	LumA
164761049093918_5	0	0	1	0	0	LumA		GTTGCGGCACATATGC-1	0	0	0.637375	0.0209323	0.341693	LumA
165860307004332_5	0.221063	0	0.547442	0	0.231495	LumA		TTACCATTCCTTTGAT-1	0	0	0.647844	0	0.352156	LumA
165946207100340_5	0	0	0.731263	0.0562098	0.212527	LumA		GGGATGAGTCGTATTG-1	0	0.000205128	0.633128	0.0295385	0.337128	LumA
166264154024181_5	0	0	0.674919	0	0.325081	LumA		TTTGATCGTAACGATA-1	0	0.0769082	0.609737	0	0.313355	LumA
166469252892531_5	0.0417663	0	0.59724	0	0.360994	LumA		TCCCACAGTCGCATTA-1	0	0.172731	0.561836	0.265433	0	LumA
169022489283931_5	0	0	0.574807	0.124248	0.300946	LumA		GTTGCGGTCTATTTCG-1	0	0	0.648244	0	0.351756	LumA
169027845642971_5	0	0	0.927426	0	0.0725745	LumA		TGTAAGCCACAAGCCC-1	0	0	0.64831	0	0.35169	LumA
169151729130396_5	0	0	0.63681	0	0.36319	LumA		TATTTCGTCGATTCCC-1	0	0.129767	0.583457	0	0.286776	LumA
169158156598068_5	0	0.0393064	0.585742	0	0.374952	LumA		CATGGATCATCCGCGA-1	0	0	0.635548	0.0256309	0.338821	LumA
169158171650419_5	0	0.048187	0.951813	0	0	LumA		ACTTTGTGTGGAAATT-1	0	0	0.549972	0.253219	0.196809	LumA
169587519211374_5	0	0	0.601911	0	0.398089	LumA		AACAGGGAGAGGTTTA-1	0	0	0.648518	0	0.351482	LumA
169723795720629_5	0	0	0.820488	0	0.179512	LumA		TTCATTGGTGTCCGGT-1	0	0	0.648627	0	0.351373	LumA
169793589005228_5	0	0	0.704404	0	0.295596	LumA		TATTGGGGTTCCAAAC-1	0	0.148953	0.574308	0	0.276739	LumA
170181075516315_5	0	0	0.704025	0.124768	0.171207	LumA		GCCCAGAGTCACTGAT-1	0	0.0727413	0.612418	0	0.31484	LumA
170198390390116_5	0	0	0.649774	0	0.350226	LumA		TCCACGTTCCGGCTTT-1	0	0	0.64161	0.0143967	0.343993	LumA
170199732631853_5	0	0	0.604326	0	0.395674	LumA		ACAGGGAAGCACAAAT-1	0	0.215801	0.540937	0	0.243263	LumA
170258488538998_5	0	0	0.644594	0	0.355406	LumA		ATTCCCGAGTAGCAAT-1	0	0	0.64892	0	0.35108	LumA
170660098914739_5	0.0956175	0.0292165	0.75166	0	0.123506	LumA		TCAAGTGGTAAGATCA-1	0	0	0.648921	0	0.351079	LumA
191096742136669_5	0	0	0.614691	0.0407444	0.344564	LumA		GTCTGTCTCCGACAGC-1	0	0	0.649061	0	0.350939	LumA
191210532227950_5	0.136502	0	0.544995	0	0.318504	LumA		TCTCTGGGTTTACCAG-1	0	0.156147	0.552508	0.0372106	0.254135	LumA
191215659867372_5	0	0	0.612338	0	0.387662	LumA		ACCAAACTCTGCATAG-1	0	0.0357062	0.614055	0.315556	0.0346827	LumA
191226665651435_5	0	0	0.625196	0.142708	0.232096	LumA		GTAAGTCAGTTGAAAC-1	0	0.0919557	0.603323	0	0.304722	LumA
191691480284003_5	0	0	0.672724	0	0.327276	LumA		ACGTAACCAATAGTAG-1	0	0	0.649437	0	0.350563	LumA
191760468133669_5	0	0	1	0	0	LumA		CATTGAGCACATGAAA-1	0	0	0.56627	0.267283	0.166446	LumA
192101737413939_5	0	0	0.597206	0.0625319	0.340262	LumA		CCTTGTGTCGAGAAGC-1	0	0.10707	0.59605	0	0.296881	LumA
192315293089061_5	0	0	0.628272	0	0.371728	LumA		AGTTCCCCAAACCATC-1	0	0	0.624955	0.325778	0.0492664	LumA
192653640816875_5	0	0	0.649547	0	0.350453	LumA		AGACCATGTGGTAACG-1	0	0	0.601831	0.0955163	0.302652	LumA
192678083348278_5	0.0991053	0	0.713008	0	0.187887	LumA		TCCTCTTTCATCGACA-1	0	0	0.649702	0	0.350298	LumA
192678095346550_5	0	0	0.691868	0	0.308132	LumA		CCACCATCAATCGCCG-1	0	0	0.64973	0	0.35027	LumA
195426088828147_5	0	0	0.672788	0	0.327212	LumA		AAGGTAACACGCAAAG-1	0	0	0.649734	0	0.350266	LumA
195625758452003_5	0	0.297825	0.701806	0.000368596	0	LumA		ACACTGACAGTTGTTG-1	0	0	0.649768	0	0.350232	LumA
196163883349813_5	0	0	0.68896	0.15134	0.1597	LumA		CAGGTATCATTAAAGG-1	0	0.274345	0.573971	0	0.151683	LumA
196638177446644_5	0	0.297825	0.701806	0.000368596	0	LumA		AAGCGAGCATGTCTAG-1	0	0.166108	0.566778	0	0.267114	LumA
196638208870125_5	0	0	0.762429	0	0.237571	LumA		AAGTTCGAGGCCTTCG-1	0	0	0.603651	0.303889	0.0924601	LumA
196715518584606_5	0	0	0.571	0.074	0.355	LumA		GATAGCTGTGGCTGCT-1	0	0.0338322	0.633107	0	0.333061	LumA
197060157455654_5	0.0175928	0	0.60756	0	0.374848	LumA		AGGGTTTTCCGAGAAG-1	0	0.119293	0.590421	0	0.290286	LumA
197206083557165_5	0	0	0.686808	0	0.313192	LumA		GCCATGGCAAGACCGA-1	0	0	0.650129	0	0.349871	LumA
197213599950708_5	0	0	0.842184	0.0638116	0.0940043	LumA		TGCTCGTAGGAACGTC-1	0	0.27193	0.572306	0.0786967	0.0770677	LumA
200441248828830_5	0	0	0.710469	0.0619027	0.227628	LumA		TCATTACAGATACAGT-1	0	0	0.650195	0	0.349805	LumA
200511163656940_5	0	0	0.601937	0	0.398063	LumA		TCTGCCACAAGGGCAT-1	0	0	0.650215	0	0.349785	LumA
200974065948908_5	0	0	0.632759	0.0616379	0.305603	LumA		CCAATTTTCTGTCCGT-1	0	0	0.650294	0	0.349706	LumA
201111653988278_5	0	0	0.671921	0	0.328079	LumA		GGGATCCAGTCATAGA-1	0	0.0382284	0.631235	0	0.330536	LumA
201465598528307_5	0	0	0.768095	0.032127	0.199778	LumA		TACGCTCTCCTACGAA-1	0	0	0.650358	0	0.349642	LumA
201474310523805_5	0	0	0.619145	0.219392	0.161463	LumA		TGAATGCTCAACTACG-1	0	0.0688493	0.616273	0	0.314877	LumA
201585845749662_5	0	0	0.682156	0.121975	0.19587	LumA		CCTAACCGTCAGACGA-1	0	0	0.650846	0	0.349154	LumA
201585845783332_5	0	0	0.596903	0.252002	0.151095	LumA		GTTCATTGTTGGGCCT-1	0	0	0.650944	0	0.349056	LumA
204213457115957_5	0	0.0925307	0.63155	0	0.27592	LumA		TTGAGTGAGGGAGAAT-1	0	0	0.650947	0	0.349053	LumA
204224175496550_5	0	0	0.713199	0	0.286801	LumA		GTAGAGGTCTGTGTGA-1	0	0	0.651149	0	0.348851	LumA
204359601375988_5	0	0	0.750824	0	0.249176	LumA		CCACTTGAGCATCAAA-1	0	0	0.651367	0	0.348633	LumA
204359601904867_5	0	0	1	0	0	LumA		TGAGGTTTCGCACGAC-1	0	0	0.651452	0	0.348548	LumA
204427085920038_5	0.134541	0	0.534688	0	0.330771	LumA		TCTTGCGAGCAACCAG-1	0	0	0.651479	0	0.348521	LumA
204427113420652_5	0	0	0.687744	0	0.312256	LumA		CTTGATTAGCTCCCTT-1	0	0	0.651761	0	0.348239	LumA
204763078780763_5	0	0	0.629997	0	0.370003	LumA		CTCACTGAGACGCCAA-1	0	0	0.651609	0.000436443	0.347954	LumA
204816868894955_5	0	0	0.657588	0	0.342412	LumA		TGAATCGCAGCTCATA-1	0	0	0.651834	0	0.348166	LumA
204816881477926_5	0	0	0.633344	0	0.366656	LumA		TTACAGGAGTTACGGG-1	0	0.235995	0.53967	0.0941698	0.130165	LumA
204825309662045_5	0	0	0.699833	0	0.300167	LumA		TGTTCTATCACGATCA-1	0	0.00901346	0.611187	0.307322	0.0724781	LumA
204954158905700_5	0	0	0.778215	0	0.221785	LumA		ACCAACAAGCTCCCTT-1	0	0.110279	0.596816	0	0.292906	LumA
205392425896291_5	0.0537902	0	0.606049	0	0.340161	LumA		CTGTATTGTGATACTC-1	0	0.141508	0.581314	0	0.277177	LumA
205511476537141_5	0	0	0.699053	0.0104634	0.290483	LumA		ACAGAAAGTTGGGTAG-1	0	0.265194	0.569344	0.0654618	0.1	LumA
205527717132150_5	0	0	0.882177	0	0.117823	LumA		AAGCGTTTCGTCTACC-1	0	0.157916	0.573135	0	0.26895	LumA
205922674031405_5	0	0	0.646096	0	0.353904	LumA		CTCCGATAGGGCCCTT-1	0	0.0818959	0.611156	0	0.306948	LumA
226205952326363_5	0	0	0.696214	0	0.303786	LumA		ACTTTCATCTAGAACC-1	0	0	0.652138	0	0.347862	LumA
226265832766315_5	0.122513	0	0.568063	0	0.309424	LumA		TATGTTCTCGTTGTTT-1	0	0	0.652154	0	0.347846	LumA
226343122783086_5	0	0	0.531016	0.226113	0.242871	LumA		ATCGTCCGTAATCAGA-1	0	0.0859817	0.609174	0	0.304844	LumA
226829515275701_5	0	0	0.60357	0	0.39643	LumA		CCGGACACATCTAGAC-1	0	0	0.652192	0	0.347808	LumA
226958798371253_5	0.135169	0	0.699625	0	0.165207	LumA		CAAGCTAGTACCGTGC-1	0	0	0.641975	0.0204342	0.33759	LumA
227357138213292_5	0	0	0.694771	0	0.305229	LumA		CTCTGGTGTCGAAACG-1	0	0	0.652211	0	0.347789	LumA
227846648678748_5	0.176505	0	0.521722	0	0.301773	LumA		CTGCATCCATGTCGTA-1	0	0.0609998	0.621752	0	0.317248	LumA
227991423769963_5	0	0	0.693865	0	0.306135	LumA		AGAAATGCACACGGAA-1	0	0	0.647811	0.00897688	0.343212	LumA
230652470217652_5	0	0	0.791681	0	0.208319	LumA		TTGGGATGTATCTCTT-1	0	0	0.634728	0.0352759	0.329996	LumA
230654483549470_5	0	0	0.634097	0	0.365903	LumA		TGAGACTGTGCTTATG-1	0	0.156063	0.555905	0.0369751	0.251057	LumA
230809083767716_5	0	0	0.817152	0	0.182848	LumA		CATACTTAGACCATGG-1	0	0.097265	0.603846	0	0.298889	LumA
231280309623580_5	0	0	0.642025	0	0.357975	LumA		TCAAGCAAGTCTACCA-1	0	0.0421063	0.631498	0	0.326396	LumA
231291328326435_5	0	0	0.612129	0.245545	0.142327	LumA		GAAGGGTCACTCTGCT-1	0	0.0895663	0.608059	0	0.302375	LumA
231340558444403_5	0	0	0.716991	0	0.283009	LumA		GGGTTTACATGGAATA-1	0	0.0776436	0.596885	0.291164	0.0343076	LumA
231365435059555_5	0	0	0.725591	0	0.274409	LumA		TCCCAGTTCGTCAGAT-1	0	0	0.653181	0	0.346819	LumA
231711850817390_5	0	0	0.818041	0	0.181959	LumA		ACGGTCGTCCTATGGA-1	0	0.16242	0.545732	0.0528662	0.238981	LumA
231711851600101_5	0	0	0.661794	0	0.338206	LumA		GATTCGAAGTGCGACA-1	0	0.0143612	0.646253	0	0.339386	LumA
231822849325366_5	0	0	0.624726	0	0.375274	LumA		GGTGATTGTGTTCATG-1	0	0	0.653436	0	0.346564	LumA
231897723952030_5	0	0	0.531016	0.226113	0.242871	LumA		CCTCTAGTCCGAGTGC-1	0	0.117675	0.594621	0	0.287704	LumA
231897742396134_5	0	0	0.673815	0	0.326185	LumA		AATGAAGTCCTTGAAG-1	0	0	0.653504	0	0.346496	LumA
232318603737374_5	0.10699	0	0.715407	0	0.177603	LumA		CATAAGCAGTGGTTGG-1	0	0.0566038	0.62528	0	0.318116	LumA
232321019399534_5	0	0	0.602225	0	0.397775	LumA		CATGCTCTCTGTCCCA-1	0	0	0.58007	0.272882	0.147048	LumA
232321034112238_5	0	0	0.76447	0	0.23553	LumA		GACCCTTAGCCAGAGT-1	0	0	0.653653	0	0.346347	LumA
232439024047990_5	0	0	0.644961	0	0.355039	LumA		TGGGCGTAGAATTTGG-1	0	0.0706557	0.618481	0.310863	0	LumA
232439042500916_5	0	0	0.657992	0.0425532	0.299455	LumA		CTCACTGAGAGTGGCT-1	0	0.166002	0.57084	0	0.263158	LumA
234992235567910_5	0	0	0.621846	0	0.378154	LumA		GGGACTCAGCAAGGAA-1	0	0	0.654071	0	0.345929	LumA
235198527781739_5	0	0	0.643309	0	0.356691	LumA		TTCACGCAGGATACGC-1	0	0	0.654078	0	0.345922	LumA
235533432642347_5	0	0	0.761542	0	0.238458	LumA		TGCGGGTAGATGTTCC-1	0	0.0379934	0.63519	0	0.326817	LumA
235548465346861_5	0	0	0.88429	0	0.11571	LumA		AGTCATGCATCATGAC-1	0	0	0.5645	0.17939	0.25611	LumA
235550849231723_5	0.00211864	0	0.610699	0	0.387182	LumA		ATTTCACAGAGAGAAC-1	0	0	0.654212	0	0.345788	LumA
235737693509541_5	0.0656976	0	0.590423	0	0.343879	LumA		ATCGCCTAGGCATCAG-1	0	0	0.654385	0	0.345615	LumA
236082114246956_5	0.107162	0	0.590199	0	0.302639	LumA		GCCGATGTCAGGGTAG-1	0	0.00821574	0.6503	0	0.341485	LumA
236639635859692_5	0	0	0.618457	0	0.381543	LumA		AGCTTCCTCTGGTGGC-1	0	0.273146	0.582036	0.0148505	0.129967	LumA
236639654964126_5	0	0	0.645833	0	0.354167	LumA		TCGCACTAGATAACAC-1	0	0	0.629858	0.049196	0.320946	LumA
236650104798053_5	0	0	0.628571	0.0268132	0.344615	LumA		TAATTCCCACGGCGTT-1	0	0	0.654667	0	0.345333	LumA
239475375856948_5	0	0	0.662992	0	0.337008	LumA		ATTTCACTCTCAACCC-1	0	0.201926	0.542713	0.23323	0.0221305	LumA
239477255167332_5	0	0	0.644139	0	0.355861	LumA		GTCACTCTCGCTGACG-1	0	0	0.654804	0	0.345196	LumA
240094687934323_5	0.138378	0	0.542058	0	0.319564	LumA		GGGATGACACAGACGA-1	0	0	0.654881	0	0.345119	LumA
240490717759923_5	0	0	0.663168	0	0.336832	LumA		TAGATCGGTAGACACG-1	0	0	0.63217	0.0455352	0.322294	LumA
240490763967284_5	0	0	0.727366	0.238363	0.0342711	LumA		TCGAAGTCAGTCTCTC-1	0	0.0897673	0.610067	0	0.300166	LumA
240617734720299_5	0	0	0.702894	0	0.297106	LumA		GTGTGATGTCGTACAT-1	0	0	0.654957	0	0.345043	LumA
240634599761717_5	0.0956175	0.0292165	0.75166	0	0.123506	LumA		GTAACCATCTCCTGCA-1	0	0	0.654967	0	0.345033	LumA
240634645629685_5	0	0	0.612401	0	0.387599	LumA		GAGACCCAGATGTTAG-1	0	0	0.618005	0.0739866	0.308008	LumA
241057680735147_5	0	0	0.605889	0	0.394111	LumA		GCCTGTTAGTGACACG-1	0	0	0.639763	0.0305872	0.329649	LumA
241057681267612_5	0.00243733	0	0.611421	0	0.386142	LumA		CGTAGTAGTGCGGCTT-1	0	0	0.6551	0	0.3449	LumA
121339916209078_2	0	0.390174	0	0.609826	0	LumB		GCAGGCTCAGACACCC-1	0	0	0.655142	0	0.344858	LumA
126776251477349_2	0.259143	0.0310657	0	0.709792	0	LumB		CGGGTCAGTAGTTCCA-1	0	0.0772204	0.616533	0	0.306246	LumA
130531414395814_2	0.245113	0	0	0.754887	0	LumB		GAGTCATGTTACCCAA-1	0	0.0502367	0.630173	0	0.319591	LumA
130736364337589_2	0	0.302985	0.164458	0.532557	0	LumB		TGTTCATCACTTCTCG-1	0	0.109533	0.60064	0	0.289827	LumA
134033645128947_2	0	0.237876	0	0.762124	0	LumB		CTCTCAGTCGGAGCAA-1	0	0	0.655463	0	0.344537	LumA
134600608340851_2	0.17516	0.22241	0	0.60243	0	LumB		GCTACAAAGTGATAAC-1	0	0	0.655513	0	0.344487	LumA
155888854939494_2	0.168719	0.292726	0	0.538555	0	LumB		AGGAAATGTGGAACAC-1	0	0	0.655665	0	0.344335	LumA
157614001314597_2	0	0	0	1	0	LumB		CAAGACTTCCATTCGC-1	0	0.244876	0.556219	0.101095	0.0978109	LumA
161889622379238_2	0	0.31953	0	0.68047	0	LumB		ATGGATCCAGTCTCTC-1	0	0.133722	0.588865	0.277413	0	LumA
165327897541420_2	0.318182	0.0454545	0	0.636364	0	LumB		GGGACAAGTGTAGTGG-1	0	0.00804196	0.651836	0	0.340122	LumA
170343460191515_2	0.318182	0.0454545	0	0.636364	0	LumB		CTCCACATCGTACCTC-1	0	0	0.655859	0	0.344141	LumA
196019687180069_2	0.185457	0.17545	0	0.639093	0	LumB		CTGCTCATCCTGCCAT-1	0	0	0.655865	0	0.344135	LumA
200563808983261_2	0	0	0	1	0	LumB		ACCAACATCCTCTAAT-1	0	0	0.655954	0	0.344046	LumA
204816868919596_2	0	0.146103	0.203959	0.649937	0	LumB		AAGACTCGTTTGATCG-1	0	0	0.655968	0	0.344032	LumA
205511431142324_2	0.0417508	0.241526	0	0.716723	0	LumB		TTCCTAAAGCTGTGCC-1	0	0.0734539	0.61917	0.000205465	0.307171	LumA
226273464085238_2	0.343146	0.0883165	0	0.568537	0	LumB		TTGGGTATCCTCAGGG-1	0	0	0.656001	0	0.343999	LumA
226958752565990_2	0.3133	0	0	0.6867	0	LumB		TCGATTTTCACCTGTC-1	0	0.15939	0.566613	0.0195827	0.254414	LumA
231897742821749_2	0.0429136	0.191135	0	0.765951	0	LumB		AGAAGCGGTTCTTGTT-1	0	0.16504	0.573602	0	0.261358	LumA
235214365125406_2	0	0.30981	0	0.69019	0	LumB		GAGGGATCAGGATGAC-1	0	0	0.638094	0.0360864	0.325819	LumA
126680975923955_3	0	0	0.30378	0.69622	0	LumB		AAGTACCGTCTAATCG-1	0	0.0535087	0.629634	0	0.316857	LumA
126706323995867_3	0	0.122791	0	0.877209	0	LumB		AGCCAGCGTTCTGAGT-1	0	0	0.610603	0.0916688	0.297728	LumA
165945567270708_3	0	0	0.128754	0.578829	0.292417	LumB		TCATTGTAGCATTGAA-1	0	0	0.656456	0	0.343544	LumA
191756813060830_3	0	0.015169	0	0.984831	0	LumB		TCTAACTCACACTTAG-1	0	0.230776	0.543728	0.145636	0.0798592	LumA
196113251384734_3	0	0.179519	0	0.820481	0	LumB		TACCTGCAGAAGCTCG-1	0	0	0.656527	0	0.343473	LumA
196174333462876_3	0	0.00458996	0.167687	0.827723	0	LumB		CAAGACTCAGTTAGGG-1	0	0	0.656593	0	0.343407	LumA
196180775758068_3	0	0.199782	0	0.800218	0	LumB		TGGAGGAAGCATCCCG-1	0	0	0.656603	0	0.343397	LumA
200348255053676_3	0	0.316264	0	0.683736	0	LumB		TAACTTCTCGTTGTTT-1	0	0	0.592223	0.27897	0.128806	LumA
200983488678813_3	0	0	0	1	0	LumB		ATGGAGGAGAAATTCG-1	0	0	0.652477	0.00833207	0.339191	LumA
227990511475507_3	0	0	0.083558	0.916442	0	LumB		AAAGGGCGTGCATGAG-1	0	0.0661679	0.623568	0	0.310264	LumA
231760571783028_3	0	0.320094	0	0.679906	0	LumB		CTGGTCTGTAACTTCG-1	0	0	0.656706	0	0.343294	LumA
232302659169060_3	0.297078	0.108766	0	0.594156	0	LumB		TTACCGCGTTAGGAGC-1	0	0	0.656796	0.343204	0	LumA
239408816187252_3	0	0.201638	0	0.798362	0	LumB		GCAGGCTAGTCGCTAT-1	0	0.276263	0.589899	0	0.133838	LumA
239477240257972_3	0	0	0	1	0	LumB		AGGTTACTCGGCTGGT-1	0	0	0.656888	0	0.343112	LumA
121202323704557_5	0	0.125762	0	0.874238	0	LumB		TCGGTCTAGTAAGACT-1	0	0.165642	0.574209	0	0.260149	LumA
125239714536284_5	0	0.3213	0	0.6787	0	LumB		GGACGTCAGTAAACTG-1	0	0	0.648679	0.0167148	0.334606	LumA
134376349453724_5	0.2023	0	0	0.696888	0.100812	LumB		TTGTTGTTCGTTCCTG-1	0	0	0.657056	0	0.342944	LumA
169727151782627_5	0.371964	0	0	0.628036	0	LumB		ACCCTTGGTTAGGGAC-1	0	0	0.657073	0	0.342927	LumA
170198390160803_5	0.319129	0.144323	0	0.536547	0	LumB		CATACTTGTTAGCGGA-1	0	0	0.65714	0	0.34286	LumA
170199700330411_5	0.152072	0.309657	0	0.538271	0	LumB		ATCATTCAGCCTATTG-1	0	0	0.657163	0	0.342837	LumA
170344419315062_5	0.194147	0	0	0.722341	0.0835118	LumB		AAGCGTTTCGTAGCTA-1	0	0	0.657217	0	0.342783	LumA
191080743684844_5	0.168958	0	0	0.831042	0	LumB		AGGTCATGTTGGGTAG-1	0	0.0210419	0.581628	0.130315	0.267015	LumA
200363939351325_5	0.0478304	0.358974	0	0.593195	0	LumB		GGGACTCTCGGTGCAC-1	0	0.227662	0.542626	0.209936	0.0197757	LumA
200416674336179_5	0.260763	0	0	0.739237	0	LumB		CTGCGAGGTCAGCGTC-1	0	0	0.65763	0.34237	0	LumA
227990530284275_5	0.300899	0	0	0.699101	0	LumB		TTGCCTGCAAATCAGA-1	0	0	0.635643	0.0443779	0.319979	LumA
227990530571124_5	0.326531	0	0	0.673469	0	LumB		TTCTGTATCTCTGCCA-1	0	0	0.657852	0	0.342148	LumA
232302677482787_5	0.0707733	0	0	0.929227	0	LumB		AGACCATAGCGGTAAC-1	0	0	0.643913	0.0279121	0.328175	LumA
232321065630435_5	0.211923	0.252109	0	0.535968	0	LumB		TCCAGAATCATGGAGG-1	0	0.035792	0.640013	0	0.324195	LumA
131175256284022_2	0	0	0.396013	0	0.603987	Normal		GAGTCATTCCGGGACT-1	0	0.231098	0.546951	0.035874	0.186077	LumA
232311370763491_2	0.228261	0	0	0	0.771739	Normal		GTTACCCTCTGCACCT-1	0	0	0.657947	0	0.342053	LumA
120726912133491_5	0.263028	0	0.177599	0	0.559373	Normal		GAGGGTATCCTTCTGG-1	0	0	0.617411	0.0811879	0.301401	LumA
120726924474716_5	0.137236	0	0.20364	0	0.659124	Normal		GAGCCTGCAGTAGTTC-1	0	0	0.658059	0	0.341941	LumA
120797898135926_5	0	0	0.376354	0	0.623646	Normal		AGGGTCCGTCGGTGTC-1	0	0.132242	0.592036	0	0.275722	LumA
121812477926188_5	0.180347	0	0.275289	0	0.544364	Normal		TCTCAGCCAGGAGGTT-1	0	0	0.658194	0	0.341806	LumA
121826140444907_5	0.26132	0	0.214173	0	0.524508	Normal		GGGCGTTCACCCTAGG-1	0	0.0713022	0.622706	0	0.305992	LumA
121879156083123_5	0.201236	0	0.226591	0	0.572174	Normal		ATCGTCCAGGCCTGCT-1	0	0	0.658383	0.341617	0	LumA
121879171578740_5	0.12404	0	0.324714	0	0.551246	Normal		ATCCATTCACTAGTAC-1	0	0	0.658383	0	0.341617	LumA
121955437889973_5	0.294493	0	0.158496	0	0.547011	Normal		CGACAGCAGGTAGTCG-1	0	0.192232	0.562344	0	0.245425	LumA
122282776348509_5	0.214488	0	0.246054	0	0.539458	Normal		AAAGGATGTTCTCTCG-1	0	0	0.658537	0	0.341463	LumA
122282795780468_5	0	0	0.39721	0	0.60279	Normal		AACCCAACACGCCACA-1	0	0	0.658539	0	0.341461	LumA
122293352877277_5	0.190799	0	0.275304	0	0.533897	Normal		TTCTGTAAGCAAGGAA-1	0	0	0.658575	0	0.341425	LumA
122293379553637_5	0	0	0.348631	0	0.651369	Normal		GGGTTATCAGACTGCC-1	0	0	0.624561	0.0681134	0.307326	LumA
122310443777331_5	0.216197	0	0.202097	0	0.581706	Normal		TTGTGGAAGAGTGGCT-1	0	0	0.658715	0	0.341285	LumA
122514723260342_5	0.143075	0	0.28399	0	0.572935	Normal		ACCAAACCACAGTCGC-1	0	0.0963636	0.610545	0	0.293091	LumA
125239700404083_5	0.0706033	0	0.355117	0	0.574279	Normal		CTCCTTTTCCGTACGG-1	0	0.0439235	0.636777	0	0.319299	LumA
125677948488622_5	0.228485	0	0.247457	0	0.524058	Normal		CGTGAATTCGAGAACG-1	0	0.0710611	0.62324	0	0.305698	LumA
126218845928221_5	0.151008	0	0.314839	0	0.534153	Normal		TCAGTCCTCCGATTAG-1	0	0	0.659011	0	0.340989	LumA
126227569366749_5	0.278655	0	0.141471	0	0.579874	Normal		CAGTTAGTCGTAGCTA-1	0	0	0.659081	0	0.340919	LumA
126364088421750_5	0.274635	0	0.200502	0	0.524863	Normal		TGCTTGCAGGATTACA-1	0	0.0133668	0.648006	0.32983	0.00879698	LumA
126680930110300_5	0.11931	0	0.254061	0	0.626629	Normal		CGAATTGAGCTGGAGT-1	0	0	0.659328	0	0.340672	LumA
126680975994278_5	0.190443	0	0.269576	0	0.539981	Normal		GAAGTAATCTACTATC-1	0	0	0.549378	0.219935	0.230687	LumA
126681616136950_5	0.223587	0	0.234541	0	0.541871	Normal		GGTGGCTTCACTGGGC-1	0	0	0.622594	0.0740955	0.30331	LumA
129583012566820_5	0.00762216	0	0.390227	0	0.602151	Normal		GATCGTATCTAACGGT-1	0	0.0658559	0.627035	0	0.307109	LumA
130126479747438_5	0.12517	0	0.30577	0	0.56906	Normal		CTCTCGATCGAGAAGC-1	0	0	0.660006	0	0.339994	LumA
130126479813931_5	0.0310507	0	0.211533	0	0.757416	Normal		GTTAGACCAACACAAA-1	0	0	0.660052	0	0.339948	LumA
130126479838067_5	0.0133002	0	0.295442	0	0.691257	Normal		TATCGCCAGAACTCCT-1	0	0.275235	0.595536	0	0.129229	LumA
130134903253813_5	0.277908	0	0.207102	0	0.51499	Normal		CAACCTCAGACATAGT-1	0	0	0.623535	0.0732422	0.303223	LumA
130134934998325_5	0.367382	0	0.0129384	0	0.61968	Normal		CCGAACGGTTATAGAG-1	0	0	0.660193	0	0.339807	LumA
130203876447965_5	0.225806	0	0.142473	0	0.63172	Normal		GTAACACTCCGTGTCT-1	0	0.179265	0.570678	0	0.250057	LumA
130675129637214_5	0	0	0.334529	0	0.665471	Normal		GCGAGAAGTGTCCGTG-1	0	0	0.660348	0.339652	0	LumA
131089740815270_5	0.0548032	0	0.369134	0	0.576063	Normal		CGAGTTATCCGATGTA-1	0	0	0.660387	0	0.339613	LumA
131089760434477_5	0.156277	0	0.225598	0	0.618125	Normal		GAGAGGTGTAGCACGA-1	0	0	0.660455	0.339545	0	LumA
131242077875045_5	0.243529	0	0.18	0	0.576471	Normal		TGCTCGTAGAATCTAG-1	0	0.0745543	0.623239	0	0.302207	LumA
131293470940596_5	0.198223	0	0.28879	0	0.512987	Normal		ACTTTCAAGGTGCGAT-1	0	0	0.660537	0	0.339463	LumA
131293502621477_5	0.233322	0	0.190869	0	0.57581	Normal		ACTTCCGCACAGTACT-1	0	0	0.660729	0	0.339271	LumA
133829903145269_5	0.222165	0	0.230155	0	0.54768	Normal		ACCCTTGCACCCTGAG-1	0	0	0.660854	0	0.339146	LumA
133829948796132_5	0.291689	0	0.204379	0	0.503933	Normal		AATGACCCAGAGAAAG-1	0	0	0.660858	0	0.339142	LumA
133829949246771_5	0.198091	0	0.235322	0	0.566587	Normal		TTACGTTCACACAGAG-1	0	0	0.660932	0	0.339068	LumA
133895313643747_5	0.199503	0	0.252821	0	0.547676	Normal		TGCATGACATGACGAG-1	0	0	0.661	0	0.339	LumA
134472820546868_5	0.0945015	0	0.326114	0	0.579384	Normal		TCAATCTTCCCAAGTA-1	0	0	0.661097	0.338903	0	LumA
135699972934051_5	0.113573	0	0.328255	0	0.558172	Normal		CTACAGACAACACAGG-1	0	0.125865	0.598175	0	0.27596	LumA
155842564967854_5	0.154036	0	0.295717	0	0.550247	Normal		GCTACAATCGATGGAG-1	0	0.230469	0.5529	0	0.216631	LumA
155888855477156_5	0.258145	0	0.216897	0	0.524958	Normal		TGAGTCAAGTTACGGG-1	0	0	0.661302	0	0.338698	LumA
155911403723171_5	0.215014	0	0.264946	0	0.520041	Normal		TGTGTGAGTCAAGGCA-1	0	0	0.661339	0	0.338661	LumA
156024161557940_5	0.0785555	0	0.339911	0	0.581534	Normal		TCATACTCAAGAGGCT-1	0	0	0.634696	0.312009	0.0532958	LumA
156515966802867_5	0.224829	0	0.124633	0	0.650538	Normal		GATTCTTGTGAGTAAT-1	0	0.00341094	0.659647	0	0.336942	LumA
156933471792035_5	0.144628	0	0.0471763	0.260675	0.547521	Normal		TTGAGTGAGCAGAAAG-1	0	0	0.66139	0	0.33861	LumA
156933486230892_5	0.17731	0	0.161104	0	0.661586	Normal		CAGTGCGTCAGCGTCG-1	0	0	0.661453	0	0.338547	LumA
156933486239028_5	0.267061	0	0.224537	0	0.508402	Normal		TTGCCTGCATTCACAG-1	0	0	0.661523	0	0.338477	LumA
157004366210987_5	0.152367	0	0.244083	0	0.60355	Normal		GCGTGCAGTGCGGATA-1	0	0.0426288	0.640261	0	0.317111	LumA
157140435004276_5	0.395371	0	0	0	0.604629	Normal		CGTAGTATCTGAGAAA-1	0	0	0.661624	0	0.338376	LumA
157477590714603_5	0	0	0.352758	0	0.647242	Normal		CCGGTGAGTAGATGTA-1	0	0	0.556363	0.210526	0.233111	LumA
157486597499308_5	0	0	0	0.00870827	0.991292	Normal		ATTTCACGTGTTTCTT-1	0	0	0.661634	0	0.338366	LumA
157562596091764_5	0.289151	0	0.107808	0	0.603041	Normal		AAGTGAATCTGGTGCG-1	0	0	0.661659	0	0.338341	LumA
160447829002590_5	0.229602	0	0.254063	0	0.516335	Normal		GATGCTACAGGTCAAG-1	0	0	0.661806	0	0.338194	LumA
160447874918310_5	0.0933958	0	0.325407	0	0.581198	Normal		ACCATTTCATACCACA-1	0	0.122276	0.600768	0	0.276956	LumA
160903110016300_5	0.150215	0	0.303529	0	0.546257	Normal		AGACTCACATGTTCAG-1	0	0	0.661907	0	0.338093	LumA
160910638442356_5	0.166311	0	0.298507	0	0.535181	Normal		GGCAGTCTCTAGATCG-1	0	0	0.66193	0	0.33807	LumA
160928758357413_5	0.1683	0	0.25819	0	0.57351	Normal		CCGTGAGGTCTAGGCC-1	0	0	0.661941	0	0.338059	LumA
160990114528501_5	0	0.261633	0.161659	0	0.576708	Normal		AATGAAGGTCCGCAGT-1	0	0.0915507	0.616203	0	0.292247	LumA
161451911069099_5	0	0	0.122423	0	0.877577	Normal		GGTTGTAAGGTTATAG-1	0	0	0.662036	0	0.337964	LumA
161462676471029_5	0.182382	0	0.27794	0	0.539679	Normal		CATGAGTTCAGTCTTT-1	0	0	0.642009	0.317828	0.040163	LumA
162001560688868_5	0.017013	0	0.371558	0	0.611429	Normal		TTACCGCTCGTGTGAT-1	0	0	0.662146	0	0.337854	LumA
164631947196651_5	0.217101	0	0.243802	0	0.539097	Normal		CAGTTCCCAAGGCTTT-1	0	0.00675912	0.613099	0.0913646	0.288778	LumA
164818778277806_5	0.162897	0	0.287146	0	0.549957	Normal		TCAGGGCAGTACTCGT-1	0	0.0371983	0.643622	0	0.31918	LumA
165741375474971_5	0.282828	0	0	0	0.717172	Normal		ACCTGTCAGTCAGCGA-1	0	0	0.662224	0	0.337776	LumA
166332114324828_5	0.304971	0	0	0	0.695029	Normal		TCTCCGATCGGTTGTA-1	0	0.263505	0.587966	0	0.148529	LumA
169027846130614_5	0.0448323	0	0.324375	0	0.630792	Normal		CTCCAACCAACACGAG-1	0	0.227682	0.552282	0.116483	0.103553	LumA
169174289762150_5	0.233557	0	0.179195	0	0.587248	Normal		TCATTGTGTACGTACT-1	0	0	0.644244	0.31959	0.0361664	LumA
169723765147566_5	0.199532	0	0.226033	0	0.574435	Normal		ATCACGATCGGCTGGT-1	0	0	0.662329	0	0.337671	LumA
169794797751541_5	0.246819	0	0.249492	0	0.503689	Normal		GACCAATGTGTGAGCA-1	0	0	0.662368	0	0.337632	LumA
170180373760414_5	0.0899587	0	0.33309	0	0.576951	Normal		AATCGTGCATCATTTC-1	0	0	0.641597	0.0415467	0.316856	LumA
170199700688230_5	0.201082	0	0.277414	0	0.521504	Normal		GATCGTAGTAGACAGC-1	0	0	0.662391	0	0.337609	LumA
191647291136436_5	0.145551	0	0.311727	0	0.542722	Normal		TTTGGTTGTGTTACTG-1	0	0.185523	0.511314	0.186471	0.116692	LumA
192180167036252_5	0.179502	0.151129	0.0874349	0	0.581934	Normal		CACTTCGCACAAATGA-1	0	0	0.662474	0	0.337526	LumA
192653668005740_5	0.27309	0	0.130466	0	0.596443	Normal		GCAGTTACATGGCACC-1	0	0	0.618625	0.293627	0.0877482	LumA
192718885743838_5	0.256718	0	0.185415	0	0.557866	Normal		TCGCTCAGTGGCGCTT-1	0	0	0.662632	0	0.337368	LumA
195546182170475_5	0.244307	0	0.253845	0	0.501848	Normal		AAGAACACACATACTG-1	0	0.0551685	0.635097	0	0.309735	LumA
195623341996789_5	0.195625	0	0.269143	0	0.535233	Normal		CGCCATTCATAGTCAC-1	0	0	0.662798	0	0.337202	LumA
196043623847853_5	0.148379	0	0.320318	0	0.531304	Normal		ATGGGAGAGTCCGCGT-1	0	0.178926	0.517396	0.191518	0.11216	LumA
196180794853803_5	0.126635	0	0.240765	0	0.6326	Normal		AGCGTATTCTGCTCTG-1	0	0	0.662946	0	0.337054	LumA
196638189415326_5	0.172244	0	0.158489	0	0.669267	Normal		CGGGCATGTTATTCTC-1	0	0	0.663024	0	0.336976	LumA
196715486498100_5	0.273562	0	0.0346113	0	0.691826	Normal		GCAGTTACAATAGTAG-1	0	0.150147	0.569011	0.0379696	0.242872	LumA
197060158208806_5	0.107329	0	0.31485	0	0.57782	Normal		ACTACGAGTTGATCGT-1	0	0.336902	0.663098	0	0	LumA
197068894878965_5	0.326928	0	0	0	0.673072	Normal		TGTGGCGTCGTTAGTG-1	0	0	0.64575	0.034891	0.319359	LumA
197145252285147_5	0.149182	0	0.283396	0	0.567421	Normal		CCTCTCCCAAGGTACG-1	0	0.0398136	0.609699	0.283143	0.0673443	LumA
197206084011813_5	0.122706	0	0.329895	0	0.547399	Normal		CTTCTAAGTAGGTAGC-1	0	0	0.661269	0.00404858	0.334683	LumA
199962359936749_5	0.133548	0	0.206882	0	0.65957	Normal		CACGGGTGTGTTCGTA-1	0	0.0415823	0.642559	0	0.315858	LumA
200348224149723_5	0.208164	0	0.0748851	0	0.716951	Normal		TTACCGCGTAGACACG-1	0	0	0.663447	0	0.336553	LumA
200416674343646_5	0	0	0.394128	0	0.605872	Normal		GGGACTCCAAAGGAGA-1	0	0.12657	0.589685	0.0209691	0.262775	LumA
200511176959915_5	0.325353	0	0.132904	0	0.541743	Normal		AGTGCCGCACTCTCGT-1	0	0.0907667	0.618232	0	0.291002	LumA
200563763112868_5	0.251099	0	0.155349	0	0.593552	Normal		TCGGGCATCGACCTAA-1	0	0	0.663753	0	0.336247	LumA
200922573166428_5	0.258046	0	0.201191	0	0.540763	Normal		GGCTTTCAGGGCCAAT-1	0	0.0975238	0.615019	0	0.287457	LumA
200983476038061_5	0.223348	0	0.266924	0	0.509728	Normal		CGTGATACAGGACTAG-1	0	0	0.639477	0.0486111	0.311911	LumA
201465571690405_5	0.209569	0	0.281058	0	0.509373	Normal		GAGTTGTCAATCCTAG-1	0	0	0.663789	0	0.336211	LumA
201595494000366_5	0.0915224	0	0.325725	0	0.582752	Normal		AACACACGTCAGTTTG-1	0	0.0872928	0.620191	0	0.292516	LumA
204213411081460_5	0.269444	0	0.193519	0	0.537037	Normal		CAGAGCCTCCCGAACG-1	0	0.0616765	0.633025	0	0.305299	LumA
204351789812979_5	0.265363	0	0.217246	0	0.517391	Normal		ATCTTCAAGGAGTATT-1	0	0	0.663908	0	0.336092	LumA
204360513443548_5	0.128137	0	0	0	0.871863	Normal		ATACCGAGTAGAATGT-1	0	0	0.663926	0	0.336074	LumA
204360528117150_5	0	0	0.369288	0	0.630712	Normal		TTCCAATGTCGAGTGA-1	0	0.240529	0.568381	0	0.191091	LumA
204403329165227_5	0.225838	0	0.201997	0	0.572165	Normal		CTGGACGGTGATACCT-1	0	0.0978232	0.599436	0.0311744	0.271567	LumA
204427131579699_5	0	0	0.268178	0	0.731822	Normal		GGTAACTAGACGTCCC-1	0	0.0105329	0.601321	0.273385	0.114762	LumA
204762107463598_5	0.266846	0	0.20833	0	0.524824	Normal		CCATAAGCAGTCGGAA-1	0	0.0476998	0.640156	0	0.312144	LumA
204816853886811_5	0.0627146	0	0.332369	0	0.604916	Normal		GTTGAACCAGTGGTGA-1	0	0.0908267	0.618655	0	0.290518	LumA
204911357943078_5	0.217526	0	0.261082	0	0.521392	Normal		TCAGGGCTCGTGCATA-1	0	0.12021	0.52829	0.200108	0.151392	LumA
204954204559149_5	0.27839	0	0.209672	0	0.511938	Normal		CATGCTCGTAGCGCCT-1	0	0	0.664209	0	0.335791	LumA
205392407026092_5	0.189355	0	0.21955	0	0.591095	Normal		CTCAATTCAGCCCACA-1	0	0	0.664229	0	0.335771	LumA
205392426154412_5	0.215286	0	0.175337	0	0.609377	Normal		AGCGTATTCGCCGATG-1	0	0.137722	0.595374	0.266904	0	LumA
205511431142238_5	0.24506	0	0.238166	0	0.516774	Normal		GACTCAAAGAGTCAGC-1	0	0	0.627473	0.0736301	0.298896	LumA
205527686264675_5	0.165481	0	0.295406	0	0.539112	Normal		ATCATTCGTGCAATAA-1	0	0	0.664376	0	0.335624	LumA
205870209906531_5	0.198396	0	0.241076	0	0.560528	Normal		CTGTCGTAGCTGTTCA-1	0	0	0.664413	0	0.335587	LumA
226265832838949_5	0.17133	0	0.310804	0	0.517866	Normal		GTGATGTTCCGAAGGA-1	0	0	0.64866	0.0316816	0.319659	LumA
226829501360877_5	0.145455	0	0.321717	0	0.532828	Normal		ACACAGTCAGTGTACT-1	0	0	0.664505	0	0.335495	LumA
226901468793701_5	0.160729	0	0.312999	0	0.526272	Normal		CCGAACGGTACTAAGA-1	0	0.0119716	0.658532	0	0.329496	LumA
227305168516894_5	0.21567	0	0.237966	0	0.546364	Normal		TGTAAGCGTTCTCGTC-1	0	0	0.603165	0.122809	0.274027	LumA
227493100775710_5	0.292077	0	0.200256	0	0.507667	Normal		CGCAGGTGTCAGTCGC-1	0	0	0.664624	0	0.335376	LumA
227975363745629_5	0.0703669	0	0.328031	0	0.601602	Normal		CCACAAAAGAAGGATG-1	0	0	0.664637	0	0.335363	LumA
227983014418205_5	0.0224323	0	0.386569	0	0.590999	Normal		AGGAAATAGGAGCTGT-1	0	0.163048	0.575117	0.0161385	0.245696	LumA
227990530112948_5	0.232644	0	0.259095	0	0.50826	Normal		CGTCCATGTCACGTGC-1	0	0.125129	0.595673	0.0131123	0.266086	LumA
227991438093219_5	0.162909	0	0.314667	0	0.522424	Normal		CAGATACTCCGAGCTG-1	0	0.191615	0.569065	0	0.23932	LumA
230741425109931_5	0.0262185	0	0.346555	0	0.627227	Normal		CACGTGGGTGGATTTC-1	0	0.0420519	0.643856	0	0.314092	LumA
230807894898973_5	0.123376	0	0.3267	0	0.549924	Normal		GTTACCCGTCCGAAAG-1	0	0	0.631186	0.0674413	0.301373	LumA
231279489836915_5	0.149759	0	0.248886	0	0.601355	Normal		TCTCAGCCAGCGATTT-1	0	0.179917	0.558596	0.0327827	0.228704	LumA
231291300468510_5	0.184462	0	0.298608	0	0.51693	Normal		AGGCTGCTCGAGAGAC-1	0	0	0.664991	0	0.335009	LumA
231770069809972_5	0.183843	0	0.295961	0	0.520196	Normal		GAAGCCCAGGTGCTAG-1	0	0	0.625089	0.0798488	0.295063	LumA
231770069841646_5	0	0	0.392109	0	0.607891	Normal		TGACCCTGTCGGCCTA-1	0	0	0.665085	0	0.334915	LumA
231890226890651_5	0.296146	0	0.18089	0	0.522963	Normal		GGAGGATCAATTGGTC-1	0	0	0.658231	0.0137083	0.328061	LumA
231891403204510_5	0.229909	0	0.193869	0	0.576222	Normal		GTAACCATCTACGGGC-1	0	0	0.665152	0	0.334848	LumA
231917023517035_5	0.223827	0	0	0	0.776173	Normal		CCGATGGAGAGAGGTA-1	0	0	0.665194	0	0.334806	LumA
232261695433635_5	0.0647387	0	0.275715	0	0.659547	Normal		GGAGCAAGTGCTCGTG-1	0	0	0.665226	0	0.334774	LumA
232328313551150_5	0.236388	0	0.245241	0	0.518371	Normal		GAACGTTGTTTGCAGT-1	0	0.0936232	0.618437	0	0.28794	LumA
232328313589110_5	0.245847	0	0.244035	0	0.510118	Normal		AGCCAGCTCGTGGAAG-1	0	0	0.665294	0	0.334706	LumA
235122036754155_5	0	0	0.341811	0	0.658189	Normal		TCAGGGCTCACTCACC-1	0	0	0.6653	0	0.3347	LumA
235214350802204_5	0.107379	0	0.323935	0	0.568686	Normal		GTTCGCTAGGACTAAT-1	0	0	0.665326	0	0.334674	LumA
235559336955254_5	0.199532	0	0.226033	0	0.574435	Normal		CGGGTGTTCTGAGGTT-1	0	0.0272634	0.65181	0	0.320927	LumA
236634017847533_5	0.267672	0	0.209711	0	0.522617	Normal		TAATTCCCACAATGTC-1	0	0	0.582309	0.166313	0.251378	LumA
236846752581534_5	0.200372	0	0.256625	0	0.543003	Normal		AAGACTCCACATTCGA-1	0	0	0.624503	0.0820267	0.293471	LumA
239382662928101_5	0.357589	0	0.00559742	0	0.636814	Normal		TTTGTTGAGAACAAGG-1	0	0	0.665545	0	0.334455	LumA
239391475132790_5	0.18992	0	0.288535	0	0.521545	Normal		ATTTACCGTTGTGCAT-1	0	0	0.590602	0.259398	0.15	LumA
239408788721054_5	0.148132	0	0.305567	0	0.5463	Normal		CGTAAGTAGCACTAAA-1	0	0.170953	0.573941	0.0123865	0.242719	LumA
239475376216283_5	0.165778	0	0.313363	0	0.520859	Normal		CCACAAACATTGAAAG-1	0	0	0.634812	0.303341	0.0618471	LumA
239587835438821_5	0.111235	0	0	0	0.888765	Normal		TAGATCGTCAGGTAAA-1	0	0	0.638754	0.0540092	0.307237	LumA
239596318710054_5	0.299412	0	0.191618	0	0.50897	Normal		ACTGTCCCACTGAGGA-1	0	0.287565	0.619171	0.0504419	0.0428223	LumA
240001509444340_5	0.1099	0	0.23273	0	0.65737	Normal		TTGCCTGCATCAGCTA-1	0	0	0.61499	0.101644	0.283365	LumA
240094642091891_5	0.241095	0	0.234305	0	0.5246	Normal		GCAGCTGAGCTCTGTA-1	0	0	0.665853	0	0.334147	LumA
240154798418652_5	0.383816	0	0	0	0.616184	Normal		GTGAGGAGTCCTCATC-1	0	0	0.665889	0	0.334111	LumA
								CTACCTGAGGGTTAGC-1	0	0.0195639	0.656122	0	0.324314	LumA
								TGTAGACGTCGAAGCA-1	0	0	0.646739	0.314815	0.0384461	LumA
								TGACGCGTCTCAACGA-1	0	0	0.665986	0	0.334014	LumA
								AGTCACAGTGATTCTG-1	0	0	0.66604	0	0.33396	LumA
								TGAATCGAGTTACTCG-1	0	0	0.594459	0.143191	0.26235	LumA
								GCATCGGGTTATTCCT-1	0	0	0.666123	0	0.333877	LumA
								GAACTGTTCTGCTCTG-1	0	0	0.666236	0	0.333764	LumA
								TGGGCTGGTGCTTATG-1	0	0.0311608	0.650725	0	0.318114	LumA
								CTGCGAGGTACAAGTA-1	0	0.0308732	0.650895	0	0.318232	LumA
								CTCGAGGTCCTACTGC-1	0	0	0.621667	0.089335	0.288998	LumA
								CTCGAGGAGGGTTAGC-1	0	0.0164465	0.65812	0	0.325434	LumA
								AGAGCAGAGTATCCTG-1	0	0	0.666509	0	0.333491	LumA
								GAGGGTACACGCTGTG-1	0	0	0.657067	0.0189867	0.323947	LumA
								CCAATTTCAGACCATT-1	0	0	0.666716	0	0.333284	LumA
								CACGTGGCAACATCGT-1	0	0	0.666749	0	0.333251	LumA
								CCTACGTAGGTAGCCA-1	0	0	0.631753	0.0700544	0.298193	LumA
								TCTACCGGTAGCTAAA-1	0	0	0.666858	0	0.333142	LumA
								GAGTCTACAAACTCTG-1	0	0	0.666888	0	0.333112	LumA
								TCTTAGTCAGGTTACT-1	0	0	0.666926	0	0.333074	LumA
								TACAGGTAGGAACGCT-1	0	0.149818	0.53664	0.110861	0.202681	LumA
								GTTCGCTCAGGAATCG-1	0	0	0.609436	0.115215	0.275349	LumA
								CGGGTGTAGATAGCTA-1	0	0	0.667115	0	0.332885	LumA
								CTCAGTCTCTCGGGAC-1	0	0.212286	0.546526	0.0652568	0.175932	LumA
								CAGTGCGGTTATTCCT-1	0	0.0148373	0.659381	0.000797703	0.324984	LumA
								AGGATAACACGTGAGA-1	0	0.157495	0.5625	0.227941	0.0520636	LumA
								CCGATCTTCTGGGCCA-1	0	0	0.667429	0	0.332571	LumA
								AGATGAAAGAGGTATT-1	0	0	0.631983	0.296818	0.0711996	LumA
								GATGGAGAGACCACGA-1	0	0	0.667614	0	0.332386	LumA
								TGTTCCGAGTAGCATA-1	0	0	0.667636	0	0.332364	LumA
								CAAGCTATCTCGAGTA-1	0	0	0.667711	0	0.332289	LumA
								AATAGAGAGTTGGACG-1	0	0	0.667728	0	0.332272	LumA
								ATCCATTCAGACCCGT-1	0	0	0.667734	0	0.332266	LumA
								AGAGCCCCAAGCACAG-1	0	0.0347269	0.650371	0	0.314902	LumA
								AAGCATCAGCTCAGAG-1	0	0	0.667812	0	0.332188	LumA
								CCCTAACTCTTCACAT-1	0	0	0.652571	0.0305826	0.316846	LumA
								GTGAGCCTCTCTCTAA-1	0	0.175962	0.579928	0.24411	0	LumA
								TAGTGCACAGTAGAAT-1	0	0.158254	0.556469	0.0646488	0.220628	LumA
								CTTACCGTCGAGAAAT-1	0	0.104274	0.615943	0	0.279783	LumA
								AGCCACGGTCTAGGTT-1	0	0	0.651918	0.0323288	0.315753	LumA
								TTACTGTAGTGATTCC-1	0	0	0.668084	0	0.331916	LumA
								GCAGCTGTCGATCCAA-1	0	0.138819	0.549844	0.213459	0.0978775	LumA
								CGGGTGTGTTCGAACT-1	0	0	0.627258	0.29079	0.0819525	LumA
								TGATCTTGTCTCGGGT-1	0	0.117011	0.60974	0	0.273249	LumA
								ACGATGTTCAAGAGGC-1	0	0	0.668376	0	0.331624	LumA
								TCTCACGCAGCACCCA-1	0	0	0.629577	0.0776758	0.292747	LumA
								CGAGGAAGTAAGTAGT-1	0	0.0128955	0.662018	0	0.325086	LumA
								AGGACTTCAGCTTCCT-1	0	0.234081	0.571151	0	0.194768	LumA
								TCATTACGTGGCACTC-1	0	0	0.57889	0.179388	0.241722	LumA
								GATCAGTAGTAGGGTC-1	0	0.0823602	0.627467	0	0.290173	LumA
								AACAGGGGTGAGTCAG-1	0	0	0.66866	0	0.33134	LumA
								GACCGTGTCGAGAACG-1	0	0	0.668722	0	0.331278	LumA
								ACGATGTAGCTAGAGC-1	0	0	0.668798	0	0.331202	LumA
								CCTAAGACAAAGGCAC-1	0	0.142084	0.597912	0.260004	0	LumA
								CGTCCATGTTTCGTTT-1	0	0	0.601617	0.134729	0.263654	LumA
								GGAGCAAGTAGATTAG-1	0	0	0.669076	0	0.330924	LumA
								GATAGCTCAGTCGTTA-1	0	0.019349	0.659517	0.321134	0	LumA
								GTTTGGAGTCGCGTTG-1	0	0.231154	0.569543	0	0.199302	LumA
								TGCTCGTAGCCATTCA-1	0	0.177735	0.538929	0.0828783	0.200458	LumA
								AACTTCTCAGGGAATC-1	0	0.0932933	0.622593	0	0.284114	LumA
								CAGCACGAGTAGCTCT-1	0	0	0.644697	0.0491958	0.306107	LumA
								CATACTTAGGTGAGAA-1	0	0.0393798	0.649612	0	0.311008	LumA
								GATTCGAAGTCCCAGC-1	0	0.240946	0.579563	0.0973052	0.0821851	LumA
								ATCACAGTCTATGTGG-1	0	0	0.669368	0	0.330632	LumA
								TCAATCTAGGTACAGC-1	0	0.177558	0.580611	0	0.241832	LumA
								TATACCTCACAATGCT-1	0	0	0.669408	0	0.330592	LumA
								ATCCACCCATGACTCA-1	0	0	0.669408	0	0.330592	LumA
								TTACAGGGTCGCATCG-1	0	0.0955933	0.621643	0	0.282763	LumA
								AAGAACACAACATCGT-1	0	0	0.669451	0	0.330549	LumA
								AATGAAGTCTTCGGTC-1	0	0.0664444	0.636409	0	0.297147	LumA
								CATCAAGCAACCAACT-1	0	0	0.669675	0	0.330325	LumA
								CTCTCAGCAACTACGT-1	0	0.0383576	0.605078	0.265667	0.0908968	LumA
								TCCGGGAAGCACGATG-1	0	0	0.669735	0	0.330265	LumA
								GTTCTATTCGGCATAT-1	0	0	0.66974	0	0.33026	LumA
								AGGAAATCAAGTATCC-1	0	0	0.669833	0	0.330167	LumA
								TCTGTCGCAATTCTCT-1	0	0.30128	0.641262	0	0.0574576	LumA
								GAACTGTTCGTCAGAT-1	0	0	0.670047	0	0.329953	LumA
								CATAGACTCTCTCGAC-1	0	0	0.670074	0	0.329926	LumA
								CAGGCCATCGCTCTAC-1	0	0.0739984	0.633117	0	0.292884	LumA
								GTGACGCCACGTTCGG-1	0	0	0.670135	0	0.329865	LumA
								GCGAGAACAGCGCTTG-1	0	0	0.667565	0.00530616	0.327129	LumA
								CTCCTTTCAATGTTGC-1	0	0	0.64899	0.0424895	0.30852	LumA
								GCCAGGTGTCAATCTG-1	0	0	0.606586	0.266114	0.1273	LumA
								GGAGGATCATGAATCC-1	0	0.0215114	0.659534	0	0.318955	LumA
								CCGTGAGCAGAAGCGT-1	0	0.0258791	0.65738	0	0.316741	LumA
								GGAATCTAGCTATCTG-1	0	0	0.670396	0	0.329604	LumA
								TCAGTCCAGGCCCACT-1	0	0	0.641619	0.0575736	0.300807	LumA
								CACGTGGCAGTTTGGT-1	0	0	0.67041	0	0.32959	LumA
								ACACTGAAGGTTGAGC-1	0	0	0.670437	0	0.329563	LumA
								AGGGCTCCAGTTGGTT-1	0	0	0.659716	0.0217538	0.31853	LumA
								GGAGGATGTCAGGCAA-1	0	0	0.670613	0	0.329387	LumA
								GTTTACTGTTAGTCGT-1	0	0	0.635488	0.0702529	0.294259	LumA
								ATGCATGGTACATTGC-1	0	0	0.670667	0	0.329333	LumA
								AATGACCGTCAAGCCC-1	0	0	0.600085	0.258643	0.141272	LumA
								ATTCATCAGGATCACG-1	0	0.111098	0.581344	0.239898	0.0676604	LumA
								GGCACGTTCGGACGTC-1	0	0	0.670729	0	0.329271	LumA
								CCTGCATAGACTAGAT-1	0	0.0437964	0.648864	0	0.307339	LumA
								GCCAACGAGCCACAAG-1	0	0.0131165	0.664282	0	0.322602	LumA
								GGGTTATAGGAGGTTC-1	0	0.183366	0.546097	0.0663318	0.204205	LumA
								ATGGAGGTCCAACTAG-1	0	0.0382313	0.651863	0	0.309905	LumA
								TGATCTTAGTTTGCTG-1	0	0.0169546	0.662508	0	0.320537	LumA
								CCTCAACCAGCGTGCT-1	0	0	0.665245	0.323257	0.0114985	LumA
								TATCTTGAGTAGCATA-1	0	0	0.67112	0	0.32888	LumA
								CAAGGGACATTCCTAT-1	0	0.18612	0.578147	0	0.235733	LumA
								ATCCTATCACTACCGG-1	0	0	0.671345	0	0.328655	LumA
								TCGTAGAAGTAGATCA-1	0	0.1036	0.619628	0	0.276771	LumA
								AATGACCGTTCGCGTG-1	0	0.0617321	0.640695	0.297573	0	LumA
								TCTTAGTTCATTACTC-1	0	0	0.671564	0	0.328436	LumA
								GCATGATGTCACTCGG-1	0	0	0.671625	0	0.328375	LumA
								CTACTATGTGGACTAG-1	0	0.0784929	0.56787	0.224385	0.129252	LumA
								CTTTCGGAGACTTGTC-1	0	0.12544	0.609144	0	0.265416	LumA
								ATTGGGTAGATTAGCA-1	0	0	0.672056	0	0.327944	LumA
								CCGGTAGTCTGCTCTG-1	0	0.0295038	0.571301	0.172255	0.226941	LumA
								GTCACTCCAGTTAGAA-1	0	0.168597	0.587902	0	0.243501	LumA
								GACCTTCAGTTGGGAC-1	0	0	0.672219	0	0.32778	LumA
								TCATGCCGTAGCGATG-1	0	0	0.637613	0.293141	0.069246	LumA
								TCAAGACAGGTAGACC-1	0	0	0.672449	0	0.327551	LumA
								CGCCATTGTGCCGAAA-1	0	0.235726	0.580801	0.0911493	0.0923235	LumA
								AGAAGTAAGAATAACC-1	0	0	0.672583	0	0.327417	LumA
								TTTGACTCACGCTGAC-1	0	0	0.668539	0.00820225	0.323258	LumA
								GAAGTAACAGTAGAGC-1	0	0	0.67265	0	0.32735	LumA
								CGAGGAAGTTTAGTCG-1	0	0.121653	0.611855	0	0.266492	LumA
								TCTATACGTTAAACAG-1	0	0	0.672796	0	0.327204	LumA
								TCGCACTAGGAGTACC-1	0	0	0.581508	0.182637	0.235855	LumA
								AGTTCCCGTAAGAACT-1	0	0	0.672839	0	0.327161	LumA
								AAGATAGCAATTGAAG-1	0	0.0102471	0.667722	0.322031	0	LumA
								GATGGAGGTGACACAG-1	0	0.119642	0.579966	0.0661444	0.234247	LumA
								AGATAGAGTAGCCAGA-1	0	0	0.672944	0	0.327056	LumA
								TTGCCTGAGCCTAACT-1	0	0	0.672985	0	0.327015	LumA
								GGGACAAGTGTCGCTG-1	0	0	0.671462	0.00310058	0.325437	LumA
								GTAAGTCTCACAACCA-1	0	0.240831	0.58695	0	0.172219	LumA
								TGCGATACAATAGGAT-1	0	0	0.67306	0	0.32694	LumA
								ACACCAAGTCATGCAT-1	0	0.0184081	0.621041	0.0856643	0.274887	LumA
								TCTTAGTGTATCGTAC-1	0	0.144797	0.600705	0	0.254497	LumA
								GTAGGTTCAGGCGTTC-1	0	0.0731295	0.636548	0	0.290323	LumA
								ATCCGTCGTCAAACGG-1	0	0	0.673176	0	0.326824	LumA
								TTACAGGTCTAGTACG-1	0	0.00733496	0.669593	0	0.323072	LumA
								TCAGGGCAGCGCTGAA-1	0	0	0.614379	0.267642	0.117979	LumA
								GTCCTCATCGTGGTAT-1	0	0	0.607713	0.260945	0.131342	LumA
								TGCGGCATCTGGACCG-1	0	0	0.635486	0.288698	0.0758161	LumA
								AACCCAACAACGTAAA-1	0	0.0475817	0.644089	0.297134	0.0111957	LumA
								GTTGTGACATCGCCTT-1	0	0	0.673483	0	0.326517	LumA
								GGTCACGTCTGTGCGG-1	0	0.232137	0.579112	0.147713	0.0410377	LumA
								AAGATAGAGGTAAAGG-1	0	0	0.6735	0	0.3265	LumA
								GGGCTCACAGCAGATG-1	0	0	0.673506	0	0.326494	LumA
								CGCCAGAAGACTACCT-1	0	0	0.673536	0	0.326464	LumA
								AGGCATTGTCGTGGAA-1	0	0	0.673772	0	0.326228	LumA
								AATGGCTAGAAGTCTA-1	0	0.177859	0.525492	0.145912	0.150737	LumA
								CGTCAAAAGTTCATCG-1	0	0	0.673916	0	0.326084	LumA
								GGCAGTCAGTGGATAT-1	0	0	0.673921	0	0.326079	LumA
								TCGGATAGTACCAGAG-1	0	0	0.655409	0.0372013	0.30739	LumA
								ATCTCTAAGGGCATGT-1	0	0	0.647638	0.052882	0.29948	LumA
								TGCTTGCCACAGAGAC-1	0	0.0949373	0.62666	0	0.278402	LumA
								TTGAACGAGGCCTTCG-1	0	0	0.674179	0	0.325821	LumA
								GGGCTCAGTCTTTATC-1	0	0	0.671464	0.00544535	0.323091	LumA
								GGGAAGTTCAAACCTG-1	0	0	0.674192	0	0.325808	LumA
								TTCACGCCACGCGTCA-1	0	0	0.674237	0.325763	0	LumA
								CGTCCATGTGTATTGC-1	0	0.0797409	0.634393	0	0.285866	LumA
								TCGCACTTCGCCAACG-1	0	0.0592768	0.644648	0	0.296076	LumA
								ATGAGTCAGGCCTTCG-1	0	0	0.67432	0	0.32568	LumA
								TCGAACATCGCCAGTG-1	0	0	0.636334	0.0761047	0.287561	LumA
								CCACGTTAGGGTGAAA-1	0	0.163073	0.590954	0.00384139	0.242131	LumA
								GTCGCGAAGGTACATA-1	0	0	0.613062	0.122791	0.264147	LumA
								TTTCGATCAGTGTGCC-1	0	0	0.674497	0	0.325503	LumA
								GATCACATCACGATCA-1	0	0.115745	0.613982	0.00543971	0.264833	LumA
								TTACCATGTTGCATGT-1	0	0	0.674582	0	0.325418	LumA
								AGCATCAGTTGCTCAA-1	0	0	0.674586	0	0.325414	LumA
								AATGGCTGTTCCAGGC-1	0	0.130165	0.609506	0	0.26033	LumA
								CTCTCAGAGCACTGGA-1	0	0.0507345	0.649266	0	0.3	LumA
								TAACGACGTGCGTTTA-1	0	0.254857	0.604527	0.10319	0.0374265	LumA
								CCGTTCAGTCTCGACG-1	0	0	0.619187	0.111327	0.269486	LumA
								GATAGCTCAACCGACC-1	0	0	0.665557	0.0186213	0.315822	LumA
								CTTACCGGTATGGAGC-1	0	0.0629875	0.618648	0.0495155	0.268849	LumA
								TGCGACGTCCACTTTA-1	0	0.186309	0.560124	0.0433091	0.210258	LumA
								TATTTCGGTCTTACAG-1	0	0.229801	0.580142	0.0405299	0.149528	LumA
								AGACTCAAGCACACCC-1	0	0	0.675277	0	0.324723	LumA
								TGTGCGGTCCTAGCCT-1	0	0.0114109	0.669754	0	0.318835	LumA
								CTCCTTTGTAGGGTAC-1	0	0	0.675505	0	0.324495	LumA
								TAACCAGGTTGGAGGT-1	0	0.0529073	0.649065	0	0.298028	LumA
								AGATCGTGTTCAGGTT-1	0	0.0489193	0.631995	0.0383057	0.28078	LumA
								CTGTCGTCATCCGCGA-1	0	0.049915	0.650701	0	0.299384	LumA
								TCTTTGAAGTCGTTAC-1	0	0	0.675692	0	0.324308	LumA
								TCCTCGAAGTAAACGT-1	0	0	0.675787	0	0.324213	LumA
								TCTATACAGCATCTTG-1	0	0	0.647882	0.0559632	0.296155	LumA
								CCGTAGGCAGAGGTTG-1	0	0	0.67592	0	0.32408	LumA
								TCCCATGGTTGTACGT-1	0	0	0.675939	0	0.324061	LumA
								CACCGTTTCGACATTG-1	0	0	0.663005	0.0259325	0.311063	LumA
								AACCATGTCCGATCTC-1	0	0	0.676128	0	0.323872	LumA
								GGCGTCAGTCTGTGAT-1	0	0	0.582458	0.230056	0.187486	LumA
								TCGACCTCAGTTCTAG-1	0	0.044	0.654256	0	0.301744	LumA
								CAGGTATAGTGGTGGT-1	0	0	0.676276	0	0.323724	LumA
								TCCTCTTCATCTTAGG-1	0	0.00623362	0.673232	0	0.320535	LumA
								AGCGATTCACATTGTG-1	0	0	0.676391	0	0.323609	LumA
								CAGCAGCTCGTTATCT-1	0	0.217277	0.570278	0	0.212445	LumA
								GATGAGGGTCCGGCAT-1	0	0	0.676544	0	0.323456	LumA
								AATGGCTGTGCATTAC-1	0	0	0.67656	0	0.32344	LumA
								TCATGTTAGGGTAATT-1	0	0.106104	0.586822	0.0733803	0.233693	LumA
								TTCAGGACAATTGCAC-1	0	0	0.676654	0	0.323346	LumA
								AGCGCTGTCGTGCATA-1	0	0.0998807	0.626814	0	0.273306	LumA
								GTTATGGTCCTAGCGG-1	0	0.0859625	0.633786	0	0.280252	LumA
								TAATTCCAGCAGAAAG-1	0	0	0.676806	0	0.323194	LumA
								GTCTTTACAACGGTAG-1	0	0	0.667469	0.0188359	0.313695	LumA
								CAGGGCTGTGTTATCG-1	0	0	0.676894	0	0.323106	LumA
								TAGATCGAGCACACCC-1	0	0	0.676923	0	0.323077	LumA
								TTTCATGAGACCAGAC-1	0	0.108442	0.62289	0	0.268669	LumA
								CTCAGTCGTATGGAAT-1	0	0.130228	0.612114	0	0.257658	LumA
								TAGCACATCGGTCAGC-1	0	0.190378	0.544914	0.121993	0.142716	LumA
								GAGCCTGGTTAGTTCG-1	0	0.00483255	0.674871	0	0.320297	LumA
								TCGCTTGAGCATTTCG-1	0	0	0.677304	0	0.322696	LumA
								TAATTCCGTTAGCGGA-1	0	0.0634157	0.645599	0	0.290985	LumA
								TGTAGACAGACGACGT-1	0	0.21291	0.570992	0	0.216098	LumA
								GGGTGAATCATCGTAG-1	0	0	0.677521	0	0.322479	LumA
								GGAGCAATCCCGTGTT-1	0	0	0.656221	0.300922	0.0428571	LumA
								TCATACTGTTGGTGTT-1	0	0	0.677802	0	0.322198	LumA
								GTTCCGTCACGTGAGA-1	0	0.194146	0.550023	0.19438	0.0614506	LumA
								GGCTTTCAGTGGACTG-1	0	0	0.642184	0.0714545	0.286362	LumA
								ACTGATGAGACATCCT-1	0	0.0144394	0.670753	0	0.314807	LumA
								GGGATCCAGTCTCTGA-1	0	0	0.67801	0	0.32199	LumA
								AAACGAAGTTCTCCAC-1	0	0.220726	0.576746	0.106345	0.0961834	LumA
								GTAATGCCAGAATCGG-1	0	0	0.678022	0	0.321978	LumA
								TCGTGGGGTATGAGGC-1	0	0	0.646322	0.0634921	0.290186	LumA
								GACGTTATCGAACCAT-1	0	0.233187	0.589388	0.177425	0	LumA
								TACAGGTGTGGTCCGT-1	0	0	0.67811	0	0.32189	LumA
								CAAGAGGCAATAGTAG-1	0	0	0.678121	0	0.321879	LumA
								GTCCTCATCGCTGATA-1	0	0.0796706	0.638327	0	0.282002	LumA
								CCGTGAGAGGACAGTC-1	0	0	0.574566	0.207288	0.218146	LumA
								CCACACTTCTCACGAA-1	0	0	0.677419	0.00160817	0.320972	LumA
								AAGTCGTCAATAGAGT-1	0	0.243866	0.600331	0.14376	0.0120428	LumA
								AGTGCCGTCACCCTTG-1	0	0	0.678239	0	0.321761	LumA
								CACTTCGGTAGGAGTC-1	0	0	0.678256	0	0.321744	LumA
								GGTTCTCTCGCACTCT-1	0	0	0.678306	0	0.321694	LumA
								CCTTTGGCAAGAGGCT-1	0	0.0383925	0.617031	0.260136	0.0844397	LumA
								GTTGAACTCTTACACT-1	0	0.181807	0.544823	0.187911	0.0854578	LumA
								TGATCAGAGATAGCAT-1	0	0.103169	0.626936	0	0.269895	LumA
								TAGTGCATCCGCAACG-1	0	0	0.67825	0.000577234	0.321173	LumA
								CGCATGGAGAAGCCAC-1	0	0	0.678545	0	0.321455	LumA
								TGGTACAAGAAGTATC-1	0	0.125129	0.616003	0	0.258868	LumA
								CCGGACAAGAAATTGC-1	0	0.0410095	0.637562	0.0410095	0.280419	LumA
								ATCCATTTCATTTCCA-1	0	0	0.58793	0.181301	0.230769	LumA
								TTAATCCCATTGCAAC-1	0	0	0.572552	0.21538	0.212068	LumA
								ACGGAAGCAAGCAGGT-1	0	0	0.623229	0.110739	0.266031	LumA
								CGAGAAGTCCCAGCGA-1	0	0.0467503	0.627138	0.0561981	0.269914	LumA
								GAACACTCATACATCG-1	0	0	0.678618	0	0.321382	LumA
								GTGTGATTCGCGTGCA-1	0	0	0.646285	0.0646715	0.289044	LumA
								TTGCCTGAGTCTGGAG-1	0	0	0.678697	0	0.321303	LumA
								TCTCTGGCATGACTCA-1	0	0.152012	0.585172	0.0352044	0.227612	LumA
								TTCAGGATCAAGTCGT-1	0	0.225008	0.582685	0.189972	0.00233572	LumA
								CACTGAAGTTGTTGAC-1	0	0.0461258	0.655882	0	0.297992	LumA
								TATGTTCCAACCCTCT-1	0	0.194744	0.581593	0	0.223662	LumA
								GTCAGCGGTAGTGGCA-1	0	0	0.588351	0.181474	0.230175	LumA
								GGAGATGTCCTGGGAC-1	0	0	0.679164	0	0.320836	LumA
								CGTCCATCACAATTCG-1	0	0	0.679203	0	0.320797	LumA
								GTCGTTCAGAGAGCAA-1	0	0	0.673474	0.011565	0.314961	LumA
								AAAGAACTCCGGACTG-1	0	0.0258653	0.666413	0	0.307722	LumA
								ACCCTTGTCGAAATCC-1	0	0	0.679474	0	0.320526	LumA
								GGTTGTACAAGTTCCA-1	0	0	0.679495	0	0.320505	LumA
								TCACTCGTCCCATTCG-1	0	0.0257414	0.666667	0	0.307592	LumA
								TAACGACTCCACGTCT-1	0	0	0.679631	0	0.320369	LumA
								ATCGTAGAGCACACCC-1	0	0	0.648441	0.0624433	0.289115	LumA
								AGTAGTCTCTGTGCGG-1	0	0	0.679666	0	0.320334	LumA
								ACGTCCTGTCGTGGTC-1	0	0	0.679675	0	0.320325	LumA
								TCCACGTTCTCTAAGG-1	0	0.220213	0.579574	0.0418085	0.158404	LumA
								CATGGATAGATGACAT-1	0	0	0.679695	0	0.320305	LumA
								TTCTAGTAGAGTCAGC-1	0	0.0797091	0.639899	0	0.280392	LumA
								ACATTTCTCCAGCCTT-1	0	0	0.67977	0	0.32023	LumA
								AGGGTGAAGTAACGAT-1	0	0	0.672602	0.0143547	0.313043	LumA
								CACTGAAAGACGGAAA-1	0	0.0779011	0.640892	0	0.281207	LumA
								TCTATCACACATATGC-1	0	0	0.679948	0	0.320052	LumA
								TGAGTCAGTCAAATCC-1	0	0	0.680119	0	0.319881	LumA
								CTAAGTGCATAGAGGC-1	0	0	0.680149	0.319851	0	LumA
								CGTTCTGGTGCCTGAC-1	0	0.193529	0.554048	0.185531	0.0668929	LumA
								CAAGGGAAGCTCTATG-1	0	0	0.680283	0	0.319717	LumA
								TGAATCGAGGACGGAG-1	0	0.00132953	0.679772	0	0.318898	LumA
								AACACACAGAGTGAAG-1	0	0	0.680447	0	0.319553	LumA
								CCGCAAGCACTTACAG-1	0	0	0.605534	0.150111	0.244355	LumA
								TACGCTCTCTCTGACC-1	0	0	0.680596	0	0.319404	LumA
								AGGGTTTTCCATATGG-1	0	0	0.68064	0	0.31936	LumA
								GGTTGTATCATGGAGG-1	0	0	0.680676	0	0.319324	LumA
								TTCCTCTAGAATTGTG-1	0	0.0136089	0.674017	0	0.312374	LumA
								TTTGATCCATGTTCGA-1	0	0.203226	0.57925	0	0.217524	LumA
								TGCGACGAGATTACCC-1	0	0.112613	0.606143	0.036894	0.24435	LumA
								TCGTAGAAGCCTCGTG-1	0	0.121696	0.571809	0.209998	0.0964966	LumA
								AACGTCAAGGTGCCAA-1	0	0.111455	0.585538	0.223336	0.0796715	LumA
								TTTGTTGAGCCGTTGC-1	0	0	0.629778	0.267363	0.102858	LumA
								GTGGAAGTCTCAACCC-1	0	0.129462	0.564364	0.104263	0.201911	LumA
								GAGCCTGGTTTGGAAA-1	0	0	0.681274	0	0.318726	LumA
								GCCGATGAGGACTTCT-1	0	0.146925	0.595346	0.0249307	0.232798	LumA
								ACTTCGCTCTAGCAAC-1	0	0.234494	0.597058	0.168447	0	LumA
								ACACAGTCACGTTGGC-1	0	0	0.681331	0	0.318669	LumA
								ACACGCGAGAGAACCC-1	0	0.158102	0.598937	0.00669423	0.236267	LumA
								TATACCTAGTAGGATT-1	0	0	0.681471	0	0.318529	LumA
								TGCGGCAGTCAACACT-1	0	0.0154542	0.673766	0	0.31078	LumA
								AGCGTATGTCACTCGG-1	0	0	0.681499	0	0.318501	LumA
								CGTCAAAGTTGTGTTG-1	0	0	0.681528	0	0.318472	LumA
								ATCGTCCAGTATGCAA-1	0	0	0.681573	0	0.318427	LumA
								AGAGAATGTAGAGACC-1	0	0	0.617509	0.12837	0.254121	LumA
								ACCATTTAGATAGTCA-1	0	0	0.64745	0.0685387	0.284011	LumA
								GGCTTGGTCGAGTGAG-1	0	0.133657	0.614933	0	0.25141	LumA
								GAAGCCCAGCCTAACT-1	0	0	0.660534	0.0427572	0.296709	LumA
								TCGTGGGTCTAAGCGT-1	0	0	0.632882	0.098186	0.268932	LumA
								CTTCCGAGTGTTCAGT-1	0	0	0.68207	0	0.31793	LumA
								CTGTATTTCGCCGAGT-1	0	0	0.682125	0	0.317875	LumA
								GTCCCATTCGCCGTGA-1	0	0.234091	0.598352	0	0.167557	LumA
								ACTTTGTCAATGCAAA-1	0	0.22055	0.584827	0.164158	0.0304659	LumA
								CGCAGGTAGTTCTCTT-1	0	0.0226002	0.670928	0	0.306472	LumA
								TCCGTGTCACAGAGAC-1	0	0.0924548	0.636158	0.271387	0	LumA
								ACCTGAAAGGTAGATT-1	0	0	0.682439	0	0.317561	LumA
								AGATAGAAGGTGCTGA-1	0	0.128643	0.578019	0.213127	0.0802104	LumA
								TACATTCAGATCACCT-1	0	0.148602	0.608244	0	0.243154	LumA
								GCTGAATGTAGACAGC-1	0	0.135279	0.537743	0.172633	0.154345	LumA
								ACTGCAAAGTAACCGG-1	0	0	0.610998	0.143149	0.245854	LumA
								CGAAGGATCGGCATTA-1	0	0	0.678529	0.00817116	0.3133	LumA
								CTAAGTGTCACATCAG-1	0	0.114071	0.615351	0.0205558	0.250022	LumA
								TGGTACATCACCGCTT-1	0	0	0.682737	0	0.317263	LumA
								AATCACGAGCGCCTAC-1	0	0	0.682742	0	0.317258	LumA
								GACCTTCTCATCGACA-1	0	0	0.658833	0.0479278	0.293239	LumA
								ACGTAGTTCAAGAGTA-1	0	0	0.682844	0	0.317156	LumA
								TCATGGACATTCTCCG-1	0	0	0.682973	0	0.317027	LumA
								TGCAGGCCAGTCGTTA-1	0	0	0.636129	0.0939021	0.269969	LumA
								TCGGGTGCACTACCGG-1	0	0	0.683161	0	0.316839	LumA
								GACTCTCTCCGAAGGA-1	0	0	0.635311	0.0958156	0.268874	LumA
								TTGGATGTCCACTGGG-1	0	0	0.599009	0.168449	0.232542	LumA
								ATCGGATGTACCCGCA-1	0	0	0.68326	0	0.31674	LumA
								ACTTTCACATCGATAC-1	0	0	0.683264	0	0.316736	LumA
								TTACTGTTCACTTCTA-1	0	0	0.641634	0.0832689	0.275097	LumA
								TGGATGTTCCAACCGG-1	0	0.237644	0.604468	0.0668997	0.0909885	LumA
								AACCTGACACCGGTCA-1	0	0	0.683441	0	0.316559	LumA
								CAATCGACACCAGCCA-1	0	0	0.648048	0.0708034	0.281149	LumA
								CTTTCAATCTATCGCC-1	0	0	0.683469	0	0.316531	LumA
								ATAGGCTGTGATTAGA-1	0	0.071845	0.64755	0	0.280605	LumA
								TCAATTCAGCGAATGC-1	0	0	0.683503	0	0.316497	LumA
								TTTCACAGTGATCGTT-1	0	0.0270244	0.670008	0	0.302968	LumA
								TCGGGACAGCGAGGAG-1	0	0	0.683529	0	0.316471	LumA
								GCACTAACAAGCTGCC-1	0	0.00934833	0.678905	0	0.311746	LumA
								CAACAGTGTCGCTGCA-1	0	0	0.68358	0	0.31642	LumA
								GAGCTGCGTACGAGCA-1	0	0	0.632355	0.102478	0.265166	LumA
								TCGCTCATCGATTTCT-1	0	0	0.656203	0.0547836	0.289013	LumA
								TCTCCGACAGACCTAT-1	0	0	0.68363	0	0.31637	LumA
								ATCCGTCCAGGATGAC-1	0	0.0156423	0.675822	0	0.308536	LumA
								AATTTCCAGAGTGGCT-1	0	0	0.657958	0.0514086	0.290633	LumA
								TGATGGTCATACGCAT-1	0	0.11306	0.55336	0.147612	0.185968	LumA
								AGGGTGACAGATTTCG-1	0	0.0792741	0.644102	0	0.276624	LumA
								TTACTGTGTAGGAGGG-1	0	0	0.683778	0	0.316222	LumA
								TCACTATAGGCATTTC-1	0	0	0.683943	0	0.316057	LumA
								TTCCTAATCCAACCAA-1	0	0.201563	0.583198	0.215239	0	LumA
								ATTCCCGAGCAAATCA-1	0	0	0.684123	0	0.315877	LumA
								ATCGGATGTCTGATCA-1	0	0.147562	0.565356	0.19709	0.0899923	LumA
								AAAGAACGTGAGATTA-1	0	0	0.684265	0	0.315735	LumA
								TTTCATGGTGATGAAT-1	0	0	0.684382	0	0.315618	LumA
								GAGACCCCAACTAGAA-1	0	0.119104	0.614902	0.0202801	0.245714	LumA
								CGACAGCCACCAGGTC-1	0	0.193594	0.562797	0.135294	0.108316	LumA
								TGTTTGTAGGGCTTCC-1	0	0	0.672497	0.0242168	0.303287	LumA
								GTGGAGACACAGTGTT-1	0	0	0.68466	0	0.31534	LumA
								AAAGGTATCGTTTACT-1	0	0	0.645079	0.0794365	0.275484	LumA
								CTCATCGTCGCGCCAA-1	0	0	0.607566	0.154484	0.23795	LumA
								CCAATTTCACACAGCC-1	0	0	0.615157	0.245521	0.139322	LumA
								GGGAGATCACATTGTG-1	0	0.0421154	0.663767	0	0.294118	LumA
								ATTTACCAGGTTGGTG-1	0	0	0.684868	0	0.315132	LumA
								GTCGTTCGTTCTGACA-1	0	0	0.684881	0	0.315119	LumA
								TGCAGTAAGAAGTATC-1	0	0.0818606	0.597324	0.0935199	0.227295	LumA
								GCAGCTGTCTCCGATC-1	0	0	0.68511	0	0.31489	LumA
								GGGACAACACTGAGGA-1	0	0	0.685207	0	0.314793	LumA
								AGGGAGTAGTGGTCAG-1	0	0	0.685234	0	0.314766	LumA
								TCGTAGATCTCCAATT-1	0	0	0.68528	0	0.31472	LumA
								CCTAAGACATGCCGAC-1	0	0	0.685355	0	0.314645	LumA
								ATTCCCGAGTTGGACG-1	0	0.062516	0.654112	0	0.283372	LumA
								TCCACCATCAAATAGG-1	0	0.058444	0.656161	0	0.285395	LumA
								AGTACCAAGTGATCGG-1	0	0	0.589634	0.191498	0.218868	LumA
								TGAACGTAGATCCTAC-1	0	0	0.685398	0	0.314602	LumA
								GACCAATGTAGCGAGT-1	0	0	0.649028	0.0728526	0.27812	LumA
								GGAAGTGAGGTAAAGG-1	0	0.252587	0.623608	0.0169003	0.106904	LumA
								GACATCAAGGCACTCC-1	0	0	0.685553	0	0.314447	LumA
								TTCCTCTCACTTCATT-1	0	0	0.685565	0	0.314435	LumA
								GGTGGCTAGCGAATGC-1	0	0	0.685588	0	0.314412	LumA
								CGTAATGGTTGTGCAT-1	0	0	0.685646	0	0.314354	LumA
								AATCGTGAGTAAACAC-1	0	0	0.685678	0	0.314322	LumA
								CAGCCAGCAAGACCGA-1	0	0.0373629	0.667046	0	0.295591	LumA
								ACTCTCGCAGCGTATT-1	0	0.0319949	0.669813	0	0.298192	LumA
								TGGAGAGCAGCAGTTT-1	0	0	0.620026	0.131757	0.248217	LumA
								AGCCAGCCAGCGTATT-1	0	0.0962187	0.637813	0	0.265969	LumA
								AGAAGCGAGGGCCCTT-1	0	0	0.685937	0.314063	0	LumA
								TGATGCAAGCAGCCCT-1	0	0.0279896	0.67195	0	0.30006	LumA
								GCTACCTAGATAGCTA-1	0	0.156401	0.600161	0.228174	0.0152651	LumA
								ACTATGGCATACCATG-1	0	0	0.667347	0.037415	0.295238	LumA
								TCGCACTTCGTTCAGA-1	0	0.0351206	0.668541	0	0.296338	LumA
								CACAGATTCTTAGCAG-1	0	0	0.658041	0.0561743	0.285784	LumA
								TGATGCAGTTAAGACA-1	0	0	0.678902	0.0146341	0.306463	LumA
								CATTCTATCTCATTAC-1	0	0	0.686275	0	0.313725	LumA
								ATGTCTTAGAGGTTTA-1	0	0	0.686323	0	0.313677	LumA
								GTGGAGATCACAACCA-1	0	0	0.68644	0	0.31356	LumA
								GGAGGTAAGGCCTAGA-1	0	0	0.686544	0	0.313456	LumA
								TAATCTCCATCAGCTA-1	0	0	0.683155	0.00683839	0.310007	LumA
								CTCAGGGTCGATTGAC-1	0	0.233224	0.606435	0	0.160341	LumA
								ACAGAAAGTTTCTTAC-1	0	0.148719	0.612459	0	0.238822	LumA
								GAGTTACAGGCTGGAT-1	0	0.0963474	0.584048	0.109206	0.210399	LumA
								TCGGTCTGTCGTGCCA-1	0	0.313158	0.686842	0	0	LumA
								CTGCCTAAGGGCTTCC-1	0	0	0.685359	0.00301397	0.311627	LumA
								TGCAGGCGTACTGCCG-1	0	0	0.632573	0.108745	0.258682	LumA
								ACCCTTGTCACATCAG-1	0	0	0.66087	0.0521739	0.286957	LumA
								ATCACTTCATCACCAA-1	0	0	0.687021	0	0.312979	LumA
								CTCAATTGTCGTTTCC-1	0	0	0.595686	0.221379	0.182936	LumA
								TGCATGAGTTGTGGAG-1	0	0	0.687196	0	0.312804	LumA
								TTGCTGCGTACGGTTT-1	0	0	0.687225	0	0.312775	LumA
								GATGATCCAGGTCAAG-1	0	0	0.635144	0.104244	0.260611	LumA
								AGCGCTGCAACTTGCA-1	0	0.0260945	0.674252	0	0.299654	LumA
								CGAGGCTGTTTCGCTC-1	0	0.071635	0.651489	0	0.276876	LumA
								CATCGGGTCCGTGTGG-1	0	0.215595	0.590211	0.0360842	0.15811	LumA
								TCACATTCACGTTCGG-1	0	0	0.687322	0.312678	0	LumA
								GTGGAGAGTCACCACG-1	0	0.0351672	0.64864	0.273992	0.0422007	LumA
								TGAGACTAGGGACCAT-1	0	0.0485239	0.663091	0	0.288385	LumA
								CAATACGGTCAATGGG-1	0	0.177513	0.598631	0.223855	0	LumA
								AACCAACCAAGGCTTT-1	0	0	0.687514	0	0.312486	LumA
								TGACGCGTCTATTTCG-1	0	0.0766363	0.649268	0	0.274096	LumA
								TTCCTCTCACACACTA-1	0	0	0.687645	0	0.312355	LumA
								CTGAGCGAGCATATGA-1	0	0	0.614742	0.14584	0.239418	LumA
								CAGGTATGTCTACATG-1	0	0.232209	0.607704	0.159404	0.000682967	LumA
								CACCGTTTCTCATGGA-1	0	0.0298133	0.672889	0	0.297297	LumA
								ATGCATGCAGAAATCA-1	0	0	0.687839	0	0.312161	LumA
								TCAGTTTGTACGAAAT-1	0	0	0.687855	0	0.312145	LumA
								CTGTGGGTCACTGCTC-1	0	0	0.687955	0	0.312045	LumA
								TTGCGTCGTAGTGCGA-1	0	0	0.623836	0.247671	0.128493	LumA
								CACAGGCTCCGTGGCA-1	0	0.0655499	0.655378	0	0.279073	LumA
								CATTCTAAGTAACGTA-1	0	0.103155	0.58636	0.100431	0.210054	LumA
								AAGCGTTGTAAGCAAT-1	0	0.0621283	0.642667	0.0288498	0.266355	LumA
								CATTCCGAGCGTCGAA-1	0	0	0.598631	0.17929	0.22208	LumA
								GGTCACGCACGACAAG-1	0	0.0271969	0.674725	0	0.298078	LumA
								CAGATACTCGCTAATG-1	0	0.217216	0.594062	0.115769	0.0729524	LumA
								CTGTATTCAGGGCTTC-1	0	0.0182927	0.67934	0	0.302367	LumA
								CTGGTCTTCTGTAACG-1	0	0.15688	0.610126	0	0.232995	LumA
								ACCAACACAAGTCCAT-1	0	0	0.611404	0.154332	0.234264	LumA
								CTTCAATAGGCTCAAG-1	0	0	0.688585	0	0.311415	LumA
								GTCCCATTCTCGCGTT-1	0	0	0.688694	0	0.311306	LumA
								TAGTGCACATGCGGTC-1	0	0.277199	0.654723	0	0.0680782	LumA
								CCGATGGCAACAGCCC-1	0	0	0.659436	0.281766	0.0587976	LumA
								TCCGAAAAGATGTTGA-1	0	0	0.585746	0.208065	0.206189	LumA
								CGAGAAGGTGTCCGTG-1	0	0.121425	0.584355	0.087701	0.206519	LumA
								GGTGTTAAGGTATTGA-1	0	0.0208881	0.678534	0	0.300578	LumA
								GCTGGGTAGCGTCGAA-1	0	0.0464092	0.665813	0	0.287778	LumA
								TGGAACTGTGTGTCGC-1	0	0.116008	0.631046	0	0.252945	LumA
								CTCCCTCTCGCATGAT-1	0	0	0.684029	0.0101578	0.305814	LumA
								CGGACACAGAGGCGTT-1	0	0	0.689218	0	0.310782	LumA
								TGGGAAGAGGAACGAA-1	0	0	0.689329	0	0.310671	LumA
								GACATCAGTCATGACT-1	0	0	0.631573	0.115587	0.25284	LumA
								TGTAAGCGTCCAAAGG-1	0	0	0.689439	0	0.310561	LumA
								CCGTAGGGTTTCTTAC-1	0	0	0.689494	0	0.310506	LumA
								CTGTATTAGCGCACAA-1	0	0.0902778	0.616858	0.0550766	0.237787	LumA
								CTGGCAGTCGTCAAAC-1	0	0	0.65446	0.0705184	0.275022	LumA
								CAGCACGCAGAAACCG-1	0	0.217536	0.597137	0	0.185327	LumA
								TTTGACTAGGCAATGC-1	0	0	0.688984	0.00164908	0.309367	LumA
								TACCTCGTCTTCTAAC-1	0	0.118568	0.630549	0	0.250883	LumA
								AAGACTCTCTTTGCGC-1	0	0	0.680054	0.0196078	0.300338	LumA
								CGTTAGAGTTTCGATG-1	0	0.149117	0.542924	0.16309	0.144869	LumA
								CACAGATAGATGGCGT-1	0	0.0605793	0.650232	0.270396	0.0187928	LumA
								GTGCGTGTCCATACTT-1	0	0	0.610103	0.15973	0.230167	LumA
								TGCTTGCTCCTCCACA-1	0	0	0.690027	0	0.309973	LumA
								CTCAATTCACTACTTT-1	0	0	0.639219	0.259103	0.101678	LumA
								GTCTTTATCTCAACGA-1	0	0.0317341	0.610741	0.126936	0.230589	LumA
								GAGTCTACAGCAGTCC-1	0	0	0.690082	0	0.309918	LumA
								TCATGGATCATAAGGA-1	0	0.0734478	0.653414	0	0.273138	LumA
								CTCCAACCATAAGCAA-1	0	0	0.675598	0.294861	0.0295411	LumA
								TACTTGTGTGAAAGTT-1	0	0.107554	0.636592	0.255854	0	LumA
								TCTATCATCCAAGGGA-1	0	0.084887	0.647957	0	0.267156	LumA
								GATTGGTAGGATTCAA-1	0	0	0.690408	0.309592	0	LumA
								CACTGGGTCCGTCAAA-1	0	0.163923	0.608495	0	0.227581	LumA
								TCCGGGATCGTTATCT-1	0	0	0.599273	0.182407	0.21832	LumA
								TGCTTCGCACAGCCTG-1	0	0	0.690491	0	0.309509	LumA
								AAAGGTATCGCCATAA-1	0	0	0.628654	0.123981	0.247365	LumA
								GGGTTATGTCTTTATC-1	0	0	0.690684	0	0.309316	LumA
								TTGTGGAGTTCTGAGT-1	0	0	0.670467	0.0405211	0.289012	LumA
								GTACAGTGTGTTCGTA-1	0	0	0.690732	0	0.309268	LumA
								CGGAGAACACCAGTAT-1	0	0.126438	0.622679	0.00978172	0.241101	LumA
								GTGACGCAGTACCGGA-1	0	0.227746	0.609474	0.124212	0.0385687	LumA
								TCTACATAGCGTGTCC-1	0	0.187026	0.597378	0	0.215597	LumA
								CCCGGAATCTACTTCA-1	0	0	0.690967	0	0.309033	LumA
								TTTCACACACGGTGTC-1	0	0	0.601733	0.219639	0.178628	LumA
								ATTCTACGTTTGGGTT-1	0	0	0.691101	0	0.308899	LumA
								AGACCCGCACCTTCCA-1	0	0	0.691107	0	0.308893	LumA
								TACCTGCAGGCCCAAA-1	0	0	0.691127	0	0.308873	LumA
								CTACCCAAGAACCCGA-1	0	0	0.691162	0	0.308838	LumA
								CGGGCATTCACAAGGG-1	0	0	0.691165	0	0.308835	LumA
								GATCGTAGTTTCGCTC-1	0	0	0.69117	0	0.30883	LumA
								TAATTCCCAATCTCTT-1	0	0	0.691283	0	0.308717	LumA
								TTTAGTCGTAAGTAGT-1	0	0	0.691288	0	0.308712	LumA
								GTCTGTCTCTCAACCC-1	0	0	0.691329	0	0.308671	LumA
								ACAAAGAAGGGCTTCC-1	0	0	0.62293	0.240046	0.137024	LumA
								CTCTCGATCTTCTGGC-1	0	0.210818	0.593771	0.132565	0.0628464	LumA
								GATCATGCAGCGGTTC-1	0	0.164079	0.547314	0.132291	0.156316	LumA
								GCGTTTCAGCTGCCTG-1	0	0	0.691619	0	0.308381	LumA
								TTCTAACTCACTTCTA-1	0	0	0.675323	0.0328213	0.291855	LumA
								CGGAATTGTGTTCGAT-1	0	0.0388206	0.672359	0	0.288821	LumA
								AATGACCGTCGTTGGC-1	0	0.0880877	0.647752	0	0.264161	LumA
								AGATCGTGTCCGAAAG-1	0	0.103274	0.58309	0.114151	0.199484	LumA
								TTAATCCTCGGCTTGG-1	0	0	0.679835	0.0239387	0.296226	LumA
								CAACGGCGTCCAAATC-1	0	0	0.650498	0.0827717	0.26673	LumA
								AGGGTGATCGTAGGGA-1	0	0.0180218	0.682922	0	0.299057	LumA
								CTAACTTTCGATCCAA-1	0	0	0.691958	0	0.308042	LumA
								GTCCACTTCTCGTTTA-1	0	0.246683	0.63091	0.0274715	0.0949355	LumA
								TGGAGGAGTAGTGCGA-1	0	0.0291198	0.67002	0.0150893	0.285771	LumA
								CATCCACGTCACAGAG-1	0	0	0.692219	0	0.307781	LumA
								CATTCCGCAGAAGTTA-1	0	0	0.64185	0.100836	0.257315	LumA
								GAAATGACACACACGC-1	0	0	0.692275	0	0.307725	LumA
								TGCGGCATCCGTACGG-1	0	0	0.6923	0	0.3077	LumA
								ATGTCTTTCGCTAAAC-1	0	0	0.652965	0.268327	0.0787081	LumA
								TAGACTGCACGCTATA-1	0	0	0.692324	0	0.307676	LumA
								AGCGCTGGTGGTGATG-1	0	0	0.609469	0.22482	0.165711	LumA
								TTCCAATTCGAGCCAC-1	0	0	0.692437	0	0.307563	LumA
								ATCCATTTCCGCGGAT-1	0	0	0.681426	0.296377	0.0221967	LumA
								TTGGTTTCAGCTCGGT-1	0	0.00101271	0.692022	0	0.306965	LumA
								GACTATGTCCCGTTCA-1	0	0.0593294	0.662866	0	0.277805	LumA
								TCTACCGTCGAGAAAT-1	0	0.0127939	0.686167	0	0.301039	LumA
								AGTCAACAGCGATCGA-1	0	0.0785305	0.65334	0	0.26813	LumA
								GGAATGGGTAACTTCG-1	0	0	0.692649	0	0.307351	LumA
								CACGTTCGTTAGAGAT-1	0	0	0.685365	0.0145822	0.300053	LumA
								AGGATCTAGCTGCCTG-1	0	0	0.686319	0.300921	0.0127605	LumA
								CGAGGAAGTTTAGACC-1	0	0.130677	0.627379	0	0.241944	LumA
								TCGCTTGTCGTTATCT-1	0	0	0.691489	0.00248687	0.306024	LumA
								ACAACCAAGATGACAT-1	0	0	0.692761	0	0.307239	LumA
								CAACGGCAGGTTTGAA-1	0	0.136964	0.613089	0.0225965	0.22735	LumA
								AGGATCTAGAGTTGAT-1	0	0.0799799	0.652885	0	0.267135	LumA
								ATTTCACTCTTTCAGT-1	0	0	0.692893	0	0.307107	LumA
								TCTGGCTCACGGCGTT-1	0	0	0.625739	0.239901	0.13436	LumA
								TGGGCGTTCTCGCTTG-1	0	0	0.612589	0.160746	0.226665	LumA
								GTCGTAACAGTGACCC-1	0	0.269772	0.656058	0.0256796	0.0484906	LumA
								ATGACCATCCCTCGAT-1	0	0	0.642664	0.101071	0.256265	LumA
								TGATCAGCAATTGAGA-1	0	0	0.69322	0	0.30678	LumA
								GATGGAGGTTCTATCT-1	0	0	0.693238	0	0.306762	LumA
								ACTTCCGCAGAGAAAG-1	0	0.162103	0.61223	0	0.225666	LumA
								TGTCAGACACTGTGAT-1	0	0	0.657527	0.0715657	0.270908	LumA
								AGACACTCATCAGTGT-1	0	0	0.662861	0.0609273	0.276212	LumA
								GGAACCCTCGTTACCC-1	0	0	0.625435	0.135865	0.2387	LumA
								TATCGCCTCCGATGTA-1	0	0.150758	0.565616	0.178684	0.104942	LumA
								GGTTAACGTGTCATCA-1	0	0.162272	0.612402	0	0.225326	LumA
								GAGGGTATCGGAAGGT-1	0	0.0417978	0.672668	0	0.285534	LumA
								GATGAGGGTGCTCCGA-1	0	0	0.629688	0.24253	0.127781	LumA
								TTGTTTGGTAAGGCTG-1	0	0	0.693618	0	0.306382	LumA
								GAGTTGTTCTCGTCAC-1	0	0	0.693672	0	0.306328	LumA
								CCGATGGTCCTTATCA-1	0	0	0.693676	0	0.306324	LumA
								TGGAGAGGTGTAGTGG-1	0	0	0.693684	0	0.306316	LumA
								TCGGGTGAGCTCCCTT-1	0	0	0.622355	0.142738	0.234907	LumA
								CGAGTGCGTCGAGATG-1	0	0	0.693777	0	0.306223	LumA
								GTAGAAAGTGGTAACG-1	0	0.169862	0.608857	0	0.221281	LumA
								GACTGATGTTGGATCT-1	0	0.133242	0.547671	0.159178	0.159909	LumA
								GCGTGCACACTGGCGT-1	0	0	0.664133	0.0595439	0.276323	LumA
								GGGAAGTAGAGCTGAC-1	0	0	0.61496	0.226991	0.158049	LumA
								AAACCCATCACCTCGT-1	0	0.213634	0.601751	0.115822	0.068793	LumA
								TAATTCCAGTCTGTAC-1	0	0	0.646671	0.258548	0.094781	LumA
								CAGCCAGCACCATAAC-1	0	0	0.694075	0	0.305925	LumA
								CCGATGGAGCGATTCT-1	0	0.0526718	0.667748	0	0.27958	LumA
								AACGGGAAGCTTTCCC-1	0	0	0.694102	0	0.305898	LumA
								TGCATGATCGTCAAAC-1	0	0	0.69406	0.000104026	0.305836	LumA
								CACTAAGAGCGCCTAC-1	0	0	0.694133	0	0.305867	LumA
								TACGCTCAGTGATTCC-1	0	0.206648	0.594928	0.136509	0.0619146	LumA
								TTACCGCTCATTCATC-1	0	0.172439	0.607945	0	0.219615	LumA
								GCACGGTGTATGAGCG-1	0	0	0.694234	0	0.305766	LumA
								ACTTTCATCGGTAAGG-1	0	0	0.694291	0	0.305709	LumA
								ACGTACATCCTATGGA-1	0	0	0.694324	0	0.305676	LumA
								GACCAATAGCTAGATA-1	0	0.194782	0.597028	0	0.20819	LumA
								AACCTGAGTTGCCGCA-1	0	0	0.694427	0	0.305573	LumA
								CTTCTCTTCGTTCATT-1	0	0.0186156	0.685162	0	0.296223	LumA
								TTATTGCTCAAACCTG-1	0	0.149444	0.553417	0.164368	0.132771	LumA
								TCTGCCACACAGCCTG-1	0	0	0.691506	0.00615472	0.302339	LumA
								TGGTGATCAGATCACT-1	0	0.0732554	0.658013	0	0.268732	LumA
								TACGGGCGTTCCATTT-1	0	0	0.660186	0.27081	0.069005	LumA
								CTGAGCGAGAGTCCGA-1	0	0	0.627212	0.135392	0.237396	LumA
								GCGTGCAGTGGTATGG-1	0	0.161499	0.61417	0	0.224331	LumA
								TCCTTTCAGGCTGAAC-1	0	0	0.694935	0	0.305065	LumA
								TGACAGTTCTAACACG-1	0	0	0.695017	0	0.304983	LumA
								CTACATTTCTACCAGA-1	0	0	0.695018	0	0.304982	LumA
								TCTCAGCGTATTGAGA-1	0	0.182607	0.572668	0.11309	0.131634	LumA
								TGGAGAGGTCTACGAT-1	0	0.181411	0.604388	0	0.214201	LumA
								GGAGCAAAGAGGTCAC-1	0	0	0.695096	0	0.304904	LumA
								TCTTAGTTCTGAATCG-1	0	0	0.69532	0	0.30468	LumA
								AATGCCACATACATCG-1	0	0	0.695333	0	0.304667	LumA
								GTCGCGATCACCGGGT-1	0	0	0.680278	0.0302635	0.289458	LumA
								GGGTAGATCACGGGAA-1	0	0	0.695494	0	0.304506	LumA
								TGGAACTTCCCTGGTT-1	0	0.187507	0.601875	0	0.210618	LumA
								AAGCGTTGTTAGGGTG-1	0	0	0.695652	0	0.304348	LumA
								GTGGCGTAGACTAAGT-1	0	0.0511192	0.66638	0.00742574	0.275075	LumA
								TTGTGTTCAGGCACTC-1	0	0	0.695652	0	0.304348	LumA
								TTCGATTTCCTTCAGC-1	0	0	0.69574	0	0.30426	LumA
								GCTTTCGAGGTACATA-1	0	0	0.692323	0.00694444	0.300733	LumA
								GCACTAATCTTACCGC-1	0	0	0.640416	0.110766	0.248818	LumA
								CGCGTGATCAGCTGTA-1	0	0	0.652656	0.260939	0.0864045	LumA
								GGTTCTCCACGTCATA-1	0	0	0.642434	0.10711	0.250456	LumA
								TGCACGGGTTCGGACC-1	0	0	0.69601	0	0.30399	LumA
								GTGCTTCAGCGATGAC-1	0	0	0.685757	0.0211528	0.293091	LumA
								ACTGTGACATGCCGCA-1	0	0	0.696384	0	0.303616	LumA
								CACGAATAGGGTGAGG-1	0	0	0.696385	0	0.303615	LumA
								AGCCAGCAGGCTTAAA-1	0	0	0.652739	0.0874121	0.259849	LumA
								ATGGGTTCACCACATA-1	0	0	0.667544	0.0578052	0.274651	LumA
								TGACAGTGTACCCGCA-1	0	0	0.696465	0	0.303535	LumA
								GCGATCGGTCAACGCC-1	0	0.180503	0.606236	0	0.213261	LumA
								GGATCTACACTCCGGA-1	0	0	0.696505	0.303495	0	LumA
								CGAATTGGTGTTAGCT-1	0	0	0.696539	0	0.303461	LumA
								GGGTGAAAGCAATAAC-1	0	0	0.61836	0.156381	0.225258	LumA
								ATGCCTCCACTTTAGG-1	0	0.302606	0.695838	0.00155582	0	LumA
								GGTGAAGGTAACACGG-1	0	0	0.693872	0.0055379	0.30059	LumA
								ATCATTCGTTTCTATC-1	0	0	0.69666	0	0.30334	LumA
								GTCTAGAAGGACTTCT-1	0	0	0.696724	0	0.303276	LumA
								TTTACGTTCGTTGTTT-1	0	0	0.696795	0	0.303205	LumA
								TCTCCGAGTGATTGGG-1	0	0.116225	0.638693	0	0.245081	LumA
								GGATCTATCGCTATTT-1	0	0.0806659	0.656549	0	0.262785	LumA
								ACGGAAGGTCACTCAA-1	0	0	0.605284	0.2115	0.183217	LumA
								TCTACATTCCGATAGT-1	0	0.0943264	0.649944	0	0.255729	LumA
								GTTACAGGTCATAACC-1	0	0.102028	0.646139	0	0.251833	LumA
								CGAAGGATCCTGGGTG-1	0	0	0.697201	0	0.302799	LumA
								CGGAATTGTCGTCGGT-1	0	0	0.697253	0	0.302747	LumA
								GGGACCTAGAACAAGG-1	0	0	0.602219	0.19015	0.20763	LumA
								GTTATGGGTTCCTTGC-1	0	0.194857	0.589469	0.0890862	0.126588	LumA
								ATTACCTCAAATCGGG-1	0	0	0.69733	0	0.30267	LumA
								AGGGCTCAGTCGAATA-1	0	0.168534	0.563343	0.165333	0.10279	LumA
								AGGTTGTGTATCTCTT-1	0	0	0.697448	0	0.302552	LumA
								CCCTTAGGTTAAACAG-1	0	0.163904	0.558837	0.113472	0.163787	LumA
								TCATGAGTCACCGGTG-1	0	0	0.697471	0	0.302529	LumA
								AGACAGGTCCTTCTAA-1	0	0	0.697596	0	0.302404	LumA
								GGGTTATGTCACGTGC-1	0	0	0.697645	0	0.302355	LumA
								CGGAGAAGTTGAGGAC-1	0	0.185412	0.580779	0.17861	0.0551996	LumA
								CAACAGTAGCTTTGTG-1	0	0	0.631116	0.235724	0.13316	LumA
								TGAGGGAGTTAAGCAA-1	0	0.191632	0.587209	0.0664615	0.154697	LumA
								AGTCATGCACTGTTCC-1	0	0	0.697908	0	0.302092	LumA
								TCCGAAACATAATCGC-1	0	0.146539	0.586972	0.191124	0.0753656	LumA
								GTCACTCGTCAGCGTC-1	0	0	0.64494	0.106114	0.248946	LumA
								AGGCTGCGTGGAACAC-1	0	0	0.667989	0.0600536	0.271957	LumA
								TTCTAGTTCGCGAAGA-1	0	0.0301482	0.66837	0.0292965	0.272185	LumA
								GGGACCTCATCATCCC-1	0	0	0.692711	0.0108223	0.296466	LumA
								GGTCACGTCACCATCC-1	0	0	0.628464	0.232072	0.139464	LumA
								TGTTCTAAGGCTCTCG-1	0	0	0.698217	0	0.301783	LumA
								ATTATCCGTCCGGCAT-1	0	0.116777	0.639888	0	0.243336	LumA
								GACAGCCCAAGAGATT-1	0	0	0.698344	0	0.301656	LumA
								TATCAGGTCTATGTGG-1	0	0	0.698375	0	0.301625	LumA
								TAATTCCCAATAGTCC-1	0	0	0.698544	0	0.301456	LumA
								GGCTTTCCATGACAGG-1	0	0.173321	0.570422	0.130477	0.12578	LumA
								GAGTCATCATGGGCAA-1	0	0	0.698558	0	0.301442	LumA
								GGGTATTTCCTATTGT-1	0	0.16531	0.615985	0	0.218705	LumA
								AAGATAGAGAGCAACC-1	0	0.129165	0.63417	0.236665	0	LumA
								GTTCGCTAGTACCATC-1	0	0	0.6988	0	0.3012	LumA
								GCATTAGAGGGTTAGC-1	0	0	0.603761	0.206159	0.19008	LumA
								CAACAACCAGGCATTT-1	0	0.154389	0.614948	0.0135052	0.217158	LumA
								ATGGATCAGTAACCTC-1	0	0	0.627105	0.143943	0.228952	LumA
								GTGTTCCGTTATTCCT-1	0	0.185836	0.606178	0	0.207986	LumA
								AGGAGGTTCGTGACTA-1	0	0	0.699142	0	0.300858	LumA
								GTCATCCAGTCAATCC-1	0	0.0676721	0.665313	0	0.267015	LumA
								GATGATCAGGTCGCCT-1	0	0	0.6992	0	0.3008	LumA
								GTGTCCTCAGGGCTTC-1	0	0	0.691764	0.0148814	0.293355	LumA
								TGGGAAGAGATGACCG-1	0	0	0.615138	0.216556	0.168306	LumA
								TAGTGCATCGCCAACG-1	0	0.0501884	0.674327	0	0.275485	LumA
								GGAGGTACATAGTCAC-1	0	0	0.699444	0	0.300556	LumA
								GAGAAATAGCTGTCCG-1	0	0	0.608399	0.209495	0.182106	LumA
								ACGATCACAACCACAT-1	0	0	0.699462	0	0.300538	LumA
								GTGCTGGAGGTACATA-1	0	0.0101167	0.694423	0	0.29546	LumA
								AGCGCTGCAAGCAATA-1	0	0	0.699635	0	0.300365	LumA
								CAACAGTCACAATGTC-1	0	0	0.673553	0.0523958	0.274051	LumA
								ATGACCAGTTTCGACA-1	0	0.0454617	0.677222	0	0.277316	LumA
								CCGGTAGTCAATGCAC-1	0	0	0.675622	0.0487944	0.275584	LumA
								TGTAAGCTCAGGAGAC-1	0	0	0.700036	0	0.299964	LumA
								CTTCTAAAGAAGCGCT-1	0	0.0836342	0.658243	0	0.258123	LumA
								AAGAACAAGCGGATCA-1	0	0	0.676138	0.275809	0.0480527	LumA
								AGTGACTGTGATACAA-1	0	0.0290287	0.685709	0	0.285262	LumA
								GAGAAATCATGACACT-1	0	0.0726859	0.647707	0.247156	0.0324512	LumA
								ATTACCTGTTATGTGC-1	0	0	0.66674	0.0670899	0.266171	LumA
								CATGCAAAGAGTCTGG-1	0	0	0.659114	0.258496	0.0823893	LumA
								ATGGATCGTAAGGTCG-1	0	0	0.700326	0	0.299674	LumA
								GAGTCATGTAACACGG-1	0	0	0.70035	0	0.29965	LumA
								AAGTCGTAGGTCTACT-1	0	0.234852	0.635559	0.129589	0	LumA
								TCATTTGCAAGGACAC-1	0	0.021737	0.685161	0.284268	0.00883375	LumA
								ATTCATCTCCGATCTC-1	0	0.237467	0.638378	0	0.124155	LumA
								GCAGGCTCAATTGCTG-1	0	0.0118616	0.69454	0	0.293599	LumA
								ACACCAAGTGTAAATG-1	0	0.12352	0.583968	0.109575	0.182937	LumA
								ACTTCCGGTCCTCAGG-1	0	0	0.65616	0.255014	0.0888252	LumA
								TGCGGCAGTAAGATCA-1	0	0.0498626	0.675697	0	0.274441	LumA
								GCACATACACTATCCC-1	0	0.0796569	0.6346	0.233252	0.0524918	LumA
								AACCTGAAGCTGAAGC-1	0	0	0.700847	0	0.299153	LumA
								AACCATGTCACCACAA-1	0	0	0.700911	0	0.299089	LumA
								GATTCTTAGCAGGTCA-1	0	0	0.700949	0	0.299051	LumA
								AGTACCAAGTTGGGAC-1	0	0	0.700963	0	0.299037	LumA
								TAGGAGGCAGCGTACC-1	0	0	0.655604	0.0909526	0.253443	LumA
								CATGCAACAAGGCTTT-1	0	0	0.701082	0	0.298918	LumA
								TTCTAACGTAGCTTTG-1	0	0.253521	0.655732	0.090747	0	LumA
								GCCGATGTCATGGGAG-1	0	0	0.701128	0	0.298872	LumA
								TATCGCCAGCGATGCA-1	0	0	0.699532	0.00368123	0.296786	LumA
								GAATAGAAGACACACG-1	0	0	0.622283	0.158288	0.219429	LumA
								TGTGGCGGTGCATTTG-1	0	0.207387	0.610259	0.0816051	0.100749	LumA
								CTCCCTCCACGGTGCT-1	0	0	0.701458	0	0.298542	LumA
								AGTTAGCAGGCGATAC-1	0	0	0.701567	0.298433	0	LumA
								TTGTTCACAGTTTCAG-1	0	0.00985397	0.696664	0	0.293482	LumA
								AGCGCTGAGCAAATCA-1	0	0	0.676383	0.0504623	0.273155	LumA
								CATACAGAGGGCTAAC-1	0	0.0122602	0.695648	0	0.292092	LumA
								TATCTGTGTTTGGGTT-1	0	0.0499397	0.676826	0	0.273235	LumA
								CCTGTTGTCGCGTGAC-1	0	0.147822	0.596438	0.0629529	0.192788	LumA
								ACTTTGTTCACCGACG-1	0	0	0.701931	0	0.298069	LumA
								ACTTTGTCACAAACGG-1	0	0	0.692063	0.0197802	0.288156	LumA
								CGGAACCGTGAAGCGT-1	0	0	0.629486	0.225348	0.145167	LumA
								CGAGGCTTCAAACCTG-1	0	0.203501	0.607703	0.0242297	0.164566	LumA
								AACACACCAGCAGTTT-1	0	0	0.70216	0	0.29784	LumA
								AAGTCGTCAGGACTAG-1	0	0	0.683563	0.0372435	0.279193	LumA
								TTAGGGTAGACCTCAT-1	0	0.17355	0.577954	0.142642	0.105853	LumA
								CACAGATAGCGGCTCT-1	0	0	0.702264	0	0.297736	LumA
								CATGCCTTCAGTCATG-1	0	0	0.702294	0	0.297706	LumA
								TAAGTCGCAGCCTATA-1	0	0	0.702299	0	0.297701	LumA
								GTGGAGATCAGCATTG-1	0	0	0.702392	0	0.297608	LumA
								TCCTCCCAGATAACAC-1	0	0.0404848	0.682182	0	0.277333	LumA
								TGCGGCAAGGCCATAG-1	0	0	0.655292	0.0942741	0.250434	LumA
								GTGTCCTAGTAGAATC-1	0	0	0.653567	0.0979429	0.24849	LumA
								CAAGCTAGTCCGATCG-1	0	0.23032	0.635466	0.0852573	0.0489569	LumA
								CTCACTGGTTGTTGTG-1	0	0	0.702618	0	0.297382	LumA
								GCCGTGATCTATGCCC-1	0	0	0.702664	0	0.297336	LumA
								TCAGGGCTCTGCGATA-1	0	0.188145	0.593511	0.107768	0.110575	LumA
								TTCGGTCAGGGAGATA-1	0	0.143839	0.630783	0	0.225378	LumA
								TCGAACAGTGCACGCT-1	0	0	0.702749	0	0.297251	LumA
								TGAGACTTCCTCACCA-1	0	0.0492288	0.678278	0	0.272494	LumA
								GAGGCAAGTAACATAG-1	0	0.0610306	0.672406	0	0.266564	LumA
								TGCTTCGAGAGAGCAA-1	0	0.0786086	0.663653	0	0.257738	LumA
								TGTGAGTTCCCTCGAT-1	0	0	0.690459	0.025098	0.284444	LumA
								GGAGGTAGTATTTCTC-1	0	0.162718	0.568837	0.128198	0.140246	LumA
								AGTACTGGTATAGGGC-1	0	0	0.694552	0.0170319	0.288416	LumA
								TGTAGACTCTCATGGA-1	0	0	0.703159	0	0.296841	LumA
								CGAGAAGGTATGTCTG-1	0	0	0.703263	0	0.296737	LumA
								GAGGGTAGTTATGACC-1	0	0	0.684764	0.0370706	0.278166	LumA
								TGTGAGTCATTGGCAT-1	0	0	0.657611	0.0913871	0.251002	LumA
								GATTCGAAGTATTGCC-1	0	0.0731514	0.657045	0.0195071	0.250297	LumA
								CGGAACCAGTTACTCG-1	0	0.078125	0.634466	0.0597628	0.227646	LumA
								AGTTCCCTCTACAGGT-1	0	0	0.703599	0	0.296401	LumA
								CATTCCGCAAGCGATG-1	0	0.090387	0.618586	0.21128	0.0797477	LumA
								TAATTCCTCGCACGGT-1	0	0	0.703668	0	0.296332	LumA
								TGACCCTAGGATTTGA-1	0	0	0.683474	0.0405483	0.275978	LumA
								GGGTATTGTAGTGCGA-1	0	0	0.703842	0	0.296158	LumA
								AGCCAATGTTGCGGAA-1	0	0	0.703865	0	0.296135	LumA
								TTGATGGCACCACTGG-1	0	0	0.703996	0	0.296004	LumA
								TGTGATGTCTTGGCTC-1	0	0	0.703999	0	0.296001	LumA
								CACACAAAGCCTCTTC-1	0	0	0.644	0.236	0.12	LumA
								TGCCGAGGTAGCTCGC-1	0	0.190553	0.60778	0.199766	0.00190114	LumA
								GTAAGTCGTCAAAGAT-1	0	0	0.704012	0	0.295988	LumA
								CTCAAGATCCGTGTGG-1	0	0	0.704042	0	0.295958	LumA
								ATGATCGCAAGGTCTT-1	0	0	0.65921	0.0900339	0.250756	LumA
								GGGAAGTAGAGGTCGT-1	0	0.235294	0.643777	0.0905074	0.0304216	LumA
								TATTCCACATCAGCAT-1	0	0	0.704245	0	0.295755	LumA
								TTCTTGAGTCTAACTG-1	0	0.0257442	0.689461	0.00392196	0.280873	LumA
								GATCATGTCTCGTGGG-1	0	0	0.704315	0	0.295685	LumA
								GTTCGCTGTACTGACT-1	0	0.0859701	0.606269	0.197612	0.110149	LumA
								AGGAAATTCCATCACC-1	0	0	0.704394	0	0.295606	LumA
								GTCAGCGTCTAGATCG-1	0	0	0.70451	0	0.29549	LumA
								GACTCTCCAGGTCCGT-1	0	0.0734682	0.652092	0.0314297	0.24301	LumA
								TCAATCTCAATACCTG-1	0	0	0.701036	0.00720243	0.291761	LumA
								TAGTGCATCGTGGACC-1	0	0.0896255	0.659914	0	0.25046	LumA
								AACCACAGTAGAGTTA-1	0	0	0.686149	0.0371644	0.276686	LumA
								CCACACTAGCCTGGAA-1	0	0	0.704753	0	0.295247	LumA
								TTACGTTCAAGTATCC-1	0	0.117731	0.645979	0	0.23629	LumA
								CTTCTAACAAGAAACT-1	0	0.210385	0.620124	0	0.169492	LumA
								CCCTGATGTTCGGTCG-1	0	0	0.65496	0.0998238	0.245217	LumA
								TCGGTCTAGAATAACC-1	0	0	0.704927	0	0.295073	LumA
								CTATAGGTCGGCTTGG-1	0	0.0221542	0.69388	0	0.283966	LumA
								TCTGCCACACTCTAGA-1	0	0	0.704985	0	0.295015	LumA
								CAGTTAGGTCCTCATC-1	0	0	0.643053	0.233042	0.123906	LumA
								CTTCCGAAGCACCCAC-1	0	0	0.697417	0.0152553	0.287327	LumA
								GCTTTCGCAACACACT-1	0	0	0.70507	0	0.29493	LumA
								AGTCAACTCGACATCA-1	0	0	0.705175	0	0.294825	LumA
								ACCACAAAGAAGCTGC-1	0	0	0.691354	0.0276831	0.280963	LumA
								GGTCTGGTCTTGCAGA-1	0	0.0198265	0.695344	0	0.284829	LumA
								AACCTTTCAGTGCGCT-1	0	0.0136729	0.698525	0	0.287802	LumA
								TGTAAGCCATCATTGG-1	0	0	0.6849	0.0411	0.274	LumA
								GGGCTCAAGTTTGGCT-1	0	0	0.705451	0	0.294549	LumA
								CTGAATGCAATACGAA-1	0	0	0.692984	0.0249615	0.282054	LumA
								GAGAGGTTCTGATGGT-1	0	0.166091	0.622532	0	0.211377	LumA
								TCATGCCCATATGAAG-1	0	0.11299	0.634005	0.0302578	0.222747	LumA
								CGTTAGAGTAGGTTTC-1	0	0	0.705676	0.294324	0	LumA
								TCATGGACAAATGGCG-1	0	0.182383	0.614699	0	0.202918	LumA
								AAATGGAAGAAGTGTT-1	0	0	0.674424	0.262587	0.0629895	LumA
								GCTCAAACATCAGTCA-1	0	0	0.705937	0	0.294063	LumA
								AGGCTGCTCCGCCTAT-1	0	0	0.669191	0.073526	0.257283	LumA
								TGAACGTTCAAGTGGG-1	0	0	0.680097	0.0518933	0.26801	LumA
								AGGCCACGTCGATTCA-1	0	0	0.683698	0.0450223	0.27128	LumA
								CGTAAGTGTAGTCTGT-1	0	0	0.649132	0.114373	0.236495	LumA
								GTCAAACGTTGTGCAT-1	0	0	0.629557	0.21689	0.153554	LumA
								GAAGTAAGTCCTATAG-1	0	0	0.706385	0	0.293615	LumA
								TGCGGCACAGAATGTA-1	0	0.197095	0.609894	0.0933848	0.0996256	LumA
								TTCACCGGTCGTGTTA-1	0	0.0672972	0.649876	0.0457939	0.237033	LumA
								GCAGTTAAGATGCTTC-1	0	0.00219856	0.690465	0.0297385	0.277598	LumA
								TGGTGATCAGCTCATA-1	0	0	0.679558	0.266647	0.0537947	LumA
								CAGAGCCTCGAAGCCC-1	0	0.197491	0.610414	0	0.192095	LumA
								CTCCCTCGTGTCCAAT-1	0	0.0748599	0.618395	0.205464	0.101281	LumA
								ATTCTACAGGCGACAT-1	0	0	0.691279	0.0303947	0.278326	LumA
								AAGCATCGTACCACGC-1	0	0.166314	0.588387	0.175364	0.0699342	LumA
								TAAGTCGAGATTAGAC-1	0	0	0.650295	0.112549	0.237156	LumA
								TCCCATGTCCTAGCGG-1	0	0.237812	0.651179	0	0.111009	LumA
								ACTTTGTGTTGGGAAC-1	0	0	0.66219	0.248608	0.0892019	LumA
								CCCTAACGTACTAAGA-1	0	0.0517124	0.641428	0.0790321	0.227827	LumA
								TGGGAAGCAAGTATCC-1	0	0	0.706826	0	0.293174	LumA
								AGAAGCGAGTCACACT-1	0	0	0.677342	0.0589895	0.263669	LumA
								ACACCAAAGGACCCAA-1	0	0.0645865	0.672445	0.00423729	0.258731	LumA
								ACATCCCCAGCGACCT-1	0	0	0.701366	0.0110089	0.287625	LumA
								TGCCGAGTCAACCCGG-1	0	0	0.656651	0.100541	0.242808	LumA
								CGAGTGCTCATCCCGT-1	0	0	0.658358	0.0972016	0.24444	LumA
								TCTTAGTCACGTATAC-1	0	0	0.653033	0.107998	0.238969	LumA
								TATCAGGCAGAGGTAC-1	0	0	0.692619	0.0288509	0.27853	LumA
								GAAGTAACAAAGGAGA-1	0	0	0.623469	0.20934	0.16719	LumA
								GCATTAGCAATTGCTG-1	0	0	0.682446	0.0494036	0.268151	LumA
								CTCACTGAGCCTCTCT-1	0	0	0.687149	0.0400478	0.272803	LumA
								ACTGCAAGTCACTCTC-1	0	0	0.707218	0	0.292782	LumA
								GACCAATAGAGGATCC-1	0	0.12313	0.645669	0	0.231201	LumA
								ACGATCATCGCCCAGA-1	0	0	0.702096	0.0104226	0.287481	LumA
								TACAGGTAGCAGTACG-1	0	0	0.707351	0	0.292649	LumA
								TACTGCCGTGGGTTGA-1	0	0	0.653015	0.238305	0.108679	LumA
								CGTTCTGGTCCAAAGG-1	0	0.0163332	0.617751	0.162953	0.202963	LumA
								GTCAAGTCATTCTCCG-1	0	0	0.700996	0.0128436	0.28616	LumA
								TTCTTGAGTTGGCCTG-1	0	0.123684	0.630051	0.0313495	0.214916	LumA
								GCTTTCGAGCTTCTAG-1	0	0	0.701728	0.0118519	0.28642	LumA
								CCTCACACATAGGTAA-1	0	0	0.707731	0	0.292269	LumA
								ATAGGCTTCCTGTAGA-1	0	0	0.707745	0	0.292255	LumA
								TTGTGTTCATGACGAG-1	0	0	0.622359	0.170783	0.206857	LumA
								TCAAGTGAGCGGTATG-1	0	0	0.707771	0	0.292229	LumA
								TGTTCTAAGGGCGAAG-1	0	0	0.707905	0	0.292095	LumA
								CTGTGAATCTTCACGC-1	0	0	0.707924	0	0.292076	LumA
								TGGAGAGTCCAGTACA-1	0	0	0.636294	0.143298	0.220409	LumA
								CATTGTTAGGTGTGAC-1	0	0.179581	0.595747	0.0551102	0.169561	LumA
								CTGCATCGTCTTGTCC-1	0	0	0.628688	0.212478	0.158834	LumA
								TATCGCCCAAGGTTGG-1	0	0	0.70813	0	0.29187	LumA
								CCTCTCCTCTATCGCC-1	0	0	0.708132	0	0.291868	LumA
								CATACAGAGCTGAAGC-1	0	0.00143314	0.707419	0	0.291148	LumA
								AGTACTGCAGGACGAT-1	0	0	0.708138	0	0.291862	LumA
								AGTGTTGCAGGCTACC-1	0	0.14246	0.611198	0.194824	0.0515177	LumA
								CTGTCGTGTGATTCTG-1	0	0.185473	0.601849	0.0824176	0.13026	LumA
								AGTGATCTCCGATAAC-1	0	0.0204146	0.698021	0	0.281564	LumA
								CAGTTAGTCTTCACAT-1	0	0	0.708263	0	0.291737	LumA
								GATGTTGCAAATTAGG-1	0	0	0.622176	0.172187	0.205637	LumA
								ATGATCGTCATGCCAA-1	0	0	0.617218	0.182286	0.200496	LumA
								TCTACCGTCTGTGTGA-1	0	0.0258767	0.6666	0.0576481	0.249875	LumA
								CGCGTGAAGGATGAGA-1	0	0.0353135	0.671149	0.254354	0.0391834	LumA
								AGCCACGTCGCTACGG-1	0	0.0476312	0.684587	0	0.267782	LumA
								TCTACCGCATGGTACT-1	0	0.173303	0.590347	0.155053	0.0812971	LumA
								GCACATAAGTAAGGGA-1	0	0	0.688017	0.270879	0.0411048	LumA
								GAAGAATAGCCTGACC-1	0	0.0966751	0.629394	0.0619441	0.211986	LumA
								CATACTTGTCGAAGCA-1	0	0	0.708709	0	0.291291	LumA
								TCATCATTCACTTCTA-1	0	0.00245098	0.678535	0.0579205	0.261094	LumA
								GCCATTCGTGCATGTT-1	0	0	0.708736	0	0.291264	LumA
								GGGTTTATCGTGTCAA-1	0	0	0.708817	0	0.291183	LumA
								CGAGGCTGTACTCGAT-1	0	0	0.70884	0	0.29116	LumA
								TTGAACGAGCCGATCC-1	0	0.0799061	0.607175	0.123603	0.189316	LumA
								AGTCAACTCTGGGTCG-1	0	0.113243	0.64635	0.0119326	0.228474	LumA
								AATGACCAGAGGATGA-1	0	0	0.709054	0	0.290946	LumA
								TTCTAACTCGTTATCT-1	0	0.177218	0.620508	0	0.202273	LumA
								GCTTCACTCAGCTTCC-1	0	0.0286812	0.665294	0.247015	0.0590092	LumA
								TTAATCCTCTAAGGAA-1	0	0	0.633056	0.214669	0.152276	LumA
								TGATGCATCGGTCTAA-1	0	0	0.707765	0.00297097	0.289264	LumA
								CCAATGATCGCTGATA-1	0	0	0.709265	0	0.290735	LumA
								AGAACCTGTCCACACG-1	0	0	0.632998	0.152606	0.214396	LumA
								ATGACCACAGCACACC-1	0	0	0.709321	0	0.290679	LumA
								GGAATGGCATAATCCG-1	0	0	0.646304	0.126129	0.227568	LumA
								CATGAGTGTTGGAGAC-1	0	0.0795173	0.645892	0.0474459	0.227145	LumA
								CAATGACGTCAGGCAA-1	0	0	0.693451	0.0318671	0.274682	LumA
								ATTCAGGAGGCGCTCT-1	0	0.0796383	0.618652	0.101932	0.199777	LumA
								CCCGAAGTCTACAGGT-1	0	0	0.709535	0	0.290465	LumA
								ATGGAGGAGGAATCGC-1	0	0.00886445	0.67583	0.256732	0.0585727	LumA
								GTTACAGTCGCAGAGA-1	0	0	0.624969	0.205796	0.169235	LumA
								AGTCACATCCCATAAG-1	0	0	0.695389	0.0284581	0.276153	LumA
								GGGACCTTCGAGAGCA-1	0	0	0.709632	0	0.290368	LumA
								CAACAACTCCAGGACC-1	0	0	0.709791	0	0.290209	LumA
								GTTGTCCAGCATGAAT-1	0	0.0738431	0.672945	0	0.253212	LumA
								CAACCTCAGGCAGGGA-1	0	0	0.661271	0.0972329	0.241496	LumA
								TCGTCCACAGACACCC-1	0	0	0.679731	0.060351	0.259918	LumA
								TAACTTCAGGCATCAG-1	0	0	0.710002	0	0.289998	LumA
								GTTCTATTCACTTTGT-1	0	0	0.710116	0	0.289884	LumA
								GTATTTCCACAAGGTG-1	0	0.16542	0.627479	0	0.207101	LumA
								GGGCGTTCACAACGTT-1	0	0.140528	0.633083	0.0138028	0.212586	LumA
								CACGTTCTCTCGCCTA-1	0	0.0955858	0.662463	0	0.241952	LumA
								AAGTGAAGTATGGAAT-1	0	0	0.710413	0	0.289587	LumA
								ATGCCTCAGAGGGTAA-1	0	0.0532972	0.622274	0.201445	0.122984	LumA
								GCCAACGCAATCGAAA-1	0	0	0.697758	0.0255816	0.276661	LumA
								ATGATCGGTGTGGTCC-1	0	0	0.710751	0	0.289249	LumA
								TTCGGTCAGCTAATCC-1	0	0.176566	0.598249	0.0911785	0.134007	LumA
								TACGGTACAGACGATG-1	0	0	0.710842	0	0.289158	LumA
								GTGGGAAAGGTTAAAC-1	0	0.154291	0.633723	0	0.211986	LumA
								TTGGGCGAGCACGTCC-1	0	0	0.705226	0.0114438	0.28333	LumA
								CTTCCGAAGTGAGGCT-1	0	0	0.711013	0	0.288987	LumA
								TGACTCCGTATTGACC-1	0	0.000251826	0.710904	0	0.288844	LumA
								CTACTATTCGATTCCC-1	0	0	0.711146	0	0.288854	LumA
								GCCAGTGTCAGGACAG-1	0	0.167738	0.627441	0	0.204821	LumA
								TGGTACAGTGAGATAT-1	0	0.116109	0.653297	0	0.230594	LumA
								CTAGACATCATAGCAC-1	0	0	0.694656	0.0336146	0.271729	LumA
								CGGTCAGTCGCTGACG-1	0	0	0.660633	0.101767	0.2376	LumA
								AATGCCAAGTTACTCG-1	0	0	0.668283	0.24523	0.0864873	LumA
								ATGCCTCGTCCTACAA-1	0	0	0.704979	0.0132695	0.281752	LumA
								ATCCATTAGGCACAAC-1	0	0	0.662415	0.0984269	0.239158	LumA
								GTACAACTCCAATGCA-1	0	0	0.698476	0.0263667	0.275157	LumA
								GTAATGCGTACCGGAA-1	0	0.065638	0.674659	0.0084273	0.251276	LumA
								ACTTCCGAGCCTGAGA-1	0	0.0945007	0.664544	0	0.240955	LumA
								ATCCATTGTTCTATCT-1	0	0	0.7118	0	0.2882	LumA
								AGGCTGCTCAGCGCGT-1	0	0.0655257	0.627458	0.103253	0.203763	LumA
								CAGCCAGCAACGATTC-1	0	0	0.711943	0	0.288057	LumA
								AGATCGTAGTGGTTCT-1	0	0.111084	0.633983	0.20988	0.045054	LumA
								AGTCTCCGTCTTTCTA-1	0	0	0.681323	0.0614592	0.257218	LumA
								AGCGTCGCACCCAACG-1	0	0.057491	0.636307	0.0940478	0.212154	LumA
								ATTATCCTCTTCTGGC-1	0	0.0804672	0.636344	0.21215	0.0710383	LumA
								TAACGACTCGACGTCG-1	0	0	0.712118	0	0.287882	LumA
								TAATCTCAGATCCGAG-1	0	0	0.712147	0	0.287853	LumA
								CTTTCAATCACATCAG-1	0	0	0.706177	0.0119992	0.281824	LumA
								ATGGAGGTCCTACCAC-1	0	0.0289329	0.621232	0.19681	0.153025	LumA
								TTTCAGTCAAGAGTTA-1	0	0	0.701568	0.0212995	0.277133	LumA
								TTGGGATCATGATGCT-1	0	0	0.691381	0.041682	0.266937	LumA
								ATTACTCCAAGACCGA-1	0	0.134161	0.627596	0.0350919	0.203151	LumA
								AAACGCTTCGTCAACA-1	0	0	0.691858	0.267368	0.0407739	LumA
								AGACCCGAGCACACAG-1	0	0	0.71233	0	0.28767	LumA
								ACCACAATCTCGTCGT-1	0	0.0666972	0.600847	0.176067	0.156389	LumA
								AGTACCAGTATCTTCT-1	0	0	0.616954	0.190959	0.192087	LumA
								ATTCATCCACTTCAAG-1	0	0	0.712505	0	0.287495	LumA
								TGTTTGTGTCCTTGTC-1	0	0	0.71257	0	0.28743	LumA
								CACGTTCAGGAATGTT-1	0	0.0560265	0.684605	0	0.259368	LumA
								CGCAGGTTCTCCGCAT-1	0	0.00117096	0.712041	0	0.286788	LumA
								TACATTCAGGGTGGGA-1	0	0	0.71264	0	0.28736	LumA
								TGACCCTAGAACGTGC-1	0	0	0.712649	0	0.287351	LumA
								CCTAAGACATAGTCGT-1	0	0	0.679443	0.0664437	0.254113	LumA
								TGCGGGTTCAACCTTT-1	0	0	0.656998	0.231648	0.111354	LumA
								TCTATCACACAATCTG-1	0	0	0.627008	0.20155	0.171441	LumA
								GAGTCTACATCACAGT-1	0	0.203488	0.628972	0	0.16754	LumA
								TGCTTCGAGCGTTCAT-1	0	0	0.698313	0.0289477	0.27274	LumA
								CTCATGCAGCAAGTGC-1	0	0	0.712812	0	0.287188	LumA
								CGTGAATAGAGTCGAC-1	0	0	0.685068	0.0554985	0.259433	LumA
								CACGTTCGTTGAGGAC-1	0	0	0.712829	0	0.287171	LumA
								TTACAGGGTACCCGAC-1	0	0	0.712856	0	0.287144	LumA
								CAACAGTAGGCTGGAT-1	0	0	0.712857	0	0.287143	LumA
								ACGGAAGCACACTGGC-1	0	0.0362054	0.694779	0	0.269016	LumA
								AACCATGCATTGGATC-1	0	0	0.705428	0.0151235	0.279449	LumA
								TCAAGTGGTCGCCACA-1	0	0.174513	0.625748	0	0.199739	LumA
								AAGAACAGTTCCAGGC-1	0	0.0132906	0.660288	0.0921859	0.234235	LumA
								ATTTACCGTAATGCTC-1	0	0.154657	0.593619	0.1675	0.0842233	LumA
								CTGTGGGCACAAGCCC-1	0	0	0.695256	0.0357171	0.269027	LumA
								GGGACCTCAACTCCAA-1	0	0	0.683762	0.0587062	0.257532	LumA
								CGATCGGAGTGCCCGT-1	0	0.0646766	0.62358	0.114428	0.197315	LumA
								TTACGTTCATAATCCG-1	0	0.138463	0.630681	0.0265222	0.204333	LumA
								AGACCATAGTATGACA-1	0	0	0.713228	0	0.286772	LumA
								TTCTCTCCAGGACTTT-1	0	0.244542	0.671007	0.0844504	0	LumA
								CCTAAGATCAAATAGG-1	0	0	0.713243	0	0.286757	LumA
								ATCATTCCATAGGTTC-1	0	0.100559	0.662989	0	0.236453	LumA
								TGACGCGGTAGCACAG-1	0	0.161506	0.632564	0	0.20593	LumA
								AAGCCATAGGAACGCT-1	0	0	0.713406	0	0.286594	LumA
								AAGATAGCAGAGAAAG-1	0	0	0.669264	0.242424	0.0883117	LumA
								GTCAAACCAGACCTGC-1	0	0	0.686017	0.0548609	0.259122	LumA
								GGGAAGTAGAGCAGCT-1	0	0.114555	0.635931	0.0405169	0.208997	LumA
								TCGAAGTCATTACGGT-1	0	0.169911	0.596863	0.10087	0.132356	LumA
								CTCCCAAAGTCGGCCT-1	0	0	0.713513	0	0.286487	LumA
								TTGAGTGTCCCTCAAC-1	0	0	0.666814	0.239753	0.0934332	LumA
								TTCTTCCGTTGCTCAA-1	0	0	0.629856	0.167481	0.202664	LumA
								TGATCAGAGACGGATC-1	0	0.194939	0.62215	0.156227	0.026685	LumA
								CAGATTGAGAAATGGG-1	0	0	0.713626	0	0.286374	LumA
								GATGACTAGCGAGTAC-1	0	0	0.640566	0.146201	0.213233	LumA
								GTCGAATCACAGGATG-1	0	0	0.713739	0	0.286261	LumA
								CGCGTGACATTGAGCT-1	0	0	0.713855	0	0.286145	LumA
								GAGTGAGCATATACCG-1	0	0	0.713896	0	0.286104	LumA
								TACCTGCAGCCGGAAT-1	0	0	0.713903	0	0.286097	LumA
								GCAGCCAAGTTTCTTC-1	0	0	0.713927	0	0.286073	LumA
								GAGTCATAGCCTTGAT-1	0	0.0807128	0.600329	0.172357	0.146601	LumA
								TTACAGGTCATTTACC-1	0	0	0.714028	0.285972	0	LumA
								GAAGTAAAGGCTCCCA-1	0	0.0487607	0.661915	0.23376	0.0555646	LumA
								GGAACCCTCTGCGGGT-1	0	0.1062	0.650554	0.0209088	0.222337	LumA
								TGCGACGCATGTGCTA-1	0	0	0.680975	0.0662724	0.252753	LumA
								GTGTGATGTGAGTCAG-1	0	0.0496252	0.689325	0	0.261049	LumA
								AGTACTGTCGACCTAA-1	0	0	0.665464	0.237091	0.0974459	LumA
								AATGGAAGTGACACGA-1	0	0	0.648919	0.130574	0.220506	LumA
								GATCATGGTGATACTC-1	0	0	0.64223	0.213814	0.143957	LumA
								TAGCACACAGAACGCA-1	0	0	0.676778	0.0748772	0.248344	LumA
								AACGAAAAGACCTGGA-1	0	0	0.714239	0	0.285761	LumA
								AAAGTGAGTTGTTGAC-1	0	0	0.671093	0.0863858	0.242521	LumA
								TACAGGTCAAAGACGC-1	0	0	0.714327	0	0.285673	LumA
								ATTGTTCCAACTGCCG-1	0	0	0.712133	0.00443906	0.283427	LumA
								TTCATGTCAGTCACGC-1	0	0.229945	0.658684	0.0780763	0.0332944	LumA
								AATCACGTCAGTGGGA-1	0	0.159548	0.618391	0.0324487	0.189612	LumA
								GTCGTTCTCCACGGGT-1	0	0	0.677798	0.0733533	0.248848	LumA
								TCACAAGGTGCTCGTG-1	0	0	0.700878	0.0272674	0.271855	LumA
								AGCTCAAGTATCGATC-1	0	0	0.70302	0.0230498	0.27393	LumA
								GTTGCTCCAGTGTATC-1	0	0	0.714557	0	0.285443	LumA
								CCTAAGAAGCCACTCG-1	0	0	0.714596	0	0.285404	LumA
								AGTACTGCATCGGAGA-1	0	0	0.714627	0	0.285373	LumA
								GTGGGAAGTCGGAAAC-1	0	0.169431	0.598711	0.0932714	0.138587	LumA
								TTCCGGTCAAACACGG-1	0	0.0550961	0.687129	0	0.257775	LumA
								TATCGCCCAAGTGGTG-1	0	0	0.714727	0	0.285273	LumA
								CTTCGGTTCTCGAACA-1	0	0.0979493	0.665775	0	0.236276	LumA
								TAAGTCGCATCGATAC-1	0	0.0178053	0.643768	0.214168	0.124258	LumA
								TGGGCTGTCTTAGCAG-1	0	0	0.668454	0.238778	0.0927681	LumA
								GTGAGCCAGATTGATG-1	0	0.191426	0.621415	0.0295723	0.157587	LumA
								TGTTCCGAGTATCCTG-1	0	0.122278	0.591032	0.125694	0.160996	LumA
								TAACCAGAGTATGATG-1	0	0	0.65164	0.126779	0.22158	LumA
								TACCCGTTCCCTCTTT-1	0	0	0.71504	0	0.28496	LumA
								GCCAACGTCGTAGTGT-1	0	0	0.696345	0.0374465	0.266209	LumA
								ACGATGTAGTCGCTAT-1	0	0.0455141	0.692316	0	0.26217	LumA
								CCCATTGTCAAACTGC-1	0	0.083358	0.665582	0.0156851	0.235375	LumA
								TACATTCAGTGCAGCA-1	0	0	0.715183	0	0.284817	LumA
								GGACGTCTCTGGCCAG-1	0	0	0.662421	0.106108	0.231471	LumA
								AGATCGTGTGCACGCT-1	0	0	0.71549	0	0.28451	LumA
								TGGCGTGTCCCTAGGG-1	0	0	0.676787	0.0776326	0.24558	LumA
								CAGATACAGGGTGGGA-1	0	0.147189	0.642022	0	0.210789	LumA
								GAACTGTTCGCAACAT-1	0	0	0.690954	0.0496278	0.259418	LumA
								CCGCAAGGTCCGAAAG-1	0	0	0.697177	0.0371982	0.265625	LumA
								TCACTCGGTTCCTAGA-1	0	0	0.696317	0.0390137	0.264669	LumA
								TCACGCTAGCGATGAC-1	0	0	0.703416	0.0248447	0.271739	LumA
								CCGATCTGTCGAGATG-1	0	0	0.680214	0.0713604	0.248426	LumA
								CTCAAGAAGAGGGTAA-1	0	0.214048	0.645921	0	0.14003	LumA
								GCCAGTGGTGCACAAG-1	0	0	0.716085	0	0.283915	LumA
								GAACGTTGTTAAGAAC-1	0	0.224706	0.657273	0.000105943	0.117915	LumA
								ATGAGTCCACAGTGTT-1	0	0	0.63295	0.200317	0.166733	LumA
								ACATCGATCACAACCA-1	0	0	0.716343	0	0.283657	LumA
								CCTGTTGCAATGTCAC-1	0	0.170048	0.610275	0.042103	0.177574	LumA
								ATTCCTAAGCCTTCTC-1	0	0	0.716356	0	0.283644	LumA
								TGGTGATCACAAAGTA-1	0	0	0.716393	0	0.283607	LumA
								CTAGACAGTTCCGGTG-1	0	0	0.716406	0	0.283594	LumA
								GTTGTGAGTTCTAAGC-1	0	0	0.651638	0.12962	0.218742	LumA
								CTCAGAATCGTGGTAT-1	0	0	0.643935	0.211001	0.145063	LumA
								TTCTGTAGTTTCTTAC-1	0	0	0.716568	0	0.283432	LumA
								AGGAAATTCCACGTGG-1	0	0	0.716624	0	0.283376	LumA
								TCATTGTCAGTTCACA-1	0	0.0865613	0.673386	0	0.240053	LumA
								AATCGACAGGTCATCT-1	0	0	0.671698	0.090007	0.238295	LumA
								CACGAATAGAAACACT-1	0	0	0.716708	0	0.283292	LumA
								AGTTAGCTCCTCTAGC-1	0	0	0.662198	0.109154	0.228648	LumA
								TTTGTTGAGATTGAGT-1	0	0	0.672661	0.0882451	0.239094	LumA
								TGTGAGTGTCAGTCCG-1	0	0.0389267	0.645125	0.211262	0.104686	LumA
								AAGACAACAGTGCCTG-1	0	0	0.690109	0.0536678	0.256223	LumA
								TGGTGATAGGTATCTC-1	0	0	0.717007	0	0.282993	LumA
								CATCGCTTCTGTGCTC-1	0	0	0.71712	0	0.28288	LumA
								GTAATCGGTTGGGCCT-1	0	0	0.717189	0	0.282811	LumA
								TTGGGTACATCGAGCC-1	0	0.164079	0.635152	0	0.20077	LumA
								TCACTCGTCTAGGCAT-1	0	0.0149876	0.709714	0	0.275299	LumA
								CCTAAGAAGGATACAT-1	0	0	0.69818	0.0380856	0.263734	LumA
								CATGCTCCAAATTGGA-1	0	0	0.698396	0.0376816	0.263923	LumA
								AAAGTGATCTCTCTAA-1	0	0.105635	0.643867	0.041105	0.209392	LumA
								CATACTTGTCGAGTTT-1	0	0	0.717277	0	0.282723	LumA
								GCAGCCAGTGTAAATG-1	0	0	0.704166	0.0263574	0.269477	LumA
								TCATATCAGTGAGTGC-1	0	0	0.717391	0	0.282609	LumA
								AAAGTGACACCCTTAC-1	0	0	0.717426	0	0.282574	LumA
								CCTCTAGCAACGGTAG-1	0	0	0.679869	0.244937	0.0751936	LumA
								AGCGCCAGTAATCAGA-1	0	0.121799	0.634604	0.0439385	0.199659	LumA
								TCTGGCTCACTATCCC-1	0	0	0.704868	0.0254349	0.269697	LumA
								GATGAGGTCTCATGCC-1	0	0	0.638542	0.158154	0.203304	LumA
								ATCCCTGTCCTATTTG-1	0	0	0.671888	0.0915087	0.236603	LumA
								GCAGGCTTCTGAGATC-1	0	0	0.717904	0	0.282096	LumA
								TTTCACAGTACGTACT-1	0	0.0311728	0.68409	0.036495	0.248242	LumA
								GATTCTTCAGGTTCGC-1	0	0.0506011	0.692787	0	0.256612	LumA
								GTCTAGATCTGCGAGC-1	0	0.068785	0.683711	0	0.247504	LumA
								ATGACCATCCGATCTC-1	0	0	0.71821	0	0.28179	LumA
								CCACACTTCCAGCCTT-1	0	0.115182	0.64597	0.0294382	0.20941	LumA
								CAGTGCGTCAAGAATG-1	0	0.00836043	0.71412	0	0.27752	LumA
								ATTCTACAGACAACTA-1	0	0.0484064	0.693865	0.000479272	0.257249	LumA
								CTACGGGCACAACCGC-1	0	0	0.718364	0	0.281636	LumA
								GTATTTCTCAAGTAAG-1	0	0.0887866	0.655596	0.03683	0.218788	LumA
								GCCAGCACACCAGGTC-1	0	0.130196	0.653488	0	0.216316	LumA
								GTGGCGTTCTATACTC-1	0	0.0520751	0.631245	0.122742	0.193938	LumA
								GGATCTACAATCAAGA-1	0	0	0.706099	0.0251505	0.268751	LumA
								TTACGTTAGGATTTCC-1	0	0	0.641857	0.204473	0.153671	LumA
								CCTATCGAGCAACCAG-1	0	0	0.718706	0	0.281294	LumA
								ATGGGTTTCGGCTGTG-1	0	0.0946132	0.618372	0.180866	0.106149	LumA
								CAAAGAATCGCCTCTA-1	0	0	0.718796	0	0.281204	LumA
								CCGATCTAGTCCTACA-1	0	0.191606	0.629455	0.0766174	0.102322	LumA
								CTGCCATGTTGACTGT-1	0	0	0.718938	0	0.281062	LumA
								TGCAGTACAAAGGTTA-1	0	0.193559	0.631444	0.0419322	0.133065	LumA
								ACATGCAAGTGACCTT-1	0	0.1616	0.638164	0	0.200235	LumA
								CATCCGTGTGAGATCG-1	0	0	0.719043	0	0.280957	LumA
								ACAAGCTCAATAGTCC-1	0	0	0.719083	0	0.280917	LumA
								TTCGATTCACCAGCCA-1	0	0	0.704599	0.028984	0.266417	LumA
								GTGAGTTAGAAATCCA-1	0	0	0.719095	0	0.280905	LumA
								TTCCACGCAATTAGGA-1	0	0	0.683999	0.0702052	0.245795	LumA
								AATTTCCGTTTCGATG-1	0	0	0.638133	0.199828	0.162038	LumA
								TGATCTTTCACCCATC-1	0	0.0215598	0.695236	0.256854	0.0263508	LumA
								GGAGGATAGTGCAAAT-1	0	0	0.687419	0.0635502	0.249031	LumA
								AAGACAACACTCTCGT-1	0	0	0.664782	0.226361	0.108857	LumA
								GCGTTTCGTCGACTTA-1	0	0.04169	0.644015	0.108752	0.205544	LumA
								GGTTGTAGTACGCTTA-1	0	0	0.714267	0.0102753	0.275458	LumA
								GGGTGAACATGCGGTC-1	0	0	0.677752	0.08334	0.238908	LumA
								ACACCAAAGAAACTGT-1	0	0	0.67825	0.0823727	0.239377	LumA
								AACAACCTCGATTCCC-1	0	0.144965	0.623194	0.0477287	0.184111	LumA
								ACGATGTCAATACAGA-1	0	0	0.650153	0.210943	0.138904	LumA
								GAGTCTACAACGAGGT-1	0	0	0.719607	0	0.280393	LumA
								GGAACCCCACAATCTG-1	0	0	0.671783	0.095839	0.232378	LumA
								TCGCAGGTCGCACTCT-1	0	0	0.719748	0	0.280252	LumA
								TCGACCTGTTGCCAAT-1	0	0	0.719758	0	0.280242	LumA
								TACACCCAGTTGCTGT-1	0	0	0.719767	0	0.280233	LumA
								TCTTTGACATGGCCCA-1	0	0.0530255	0.693264	0	0.253711	LumA
								GGCTTGGAGGTTAAAC-1	0	0	0.719853	0	0.280147	LumA
								GTTGAACGTGGGCTTC-1	0	0	0.71998	0.28002	0	LumA
								GCCAGCAAGATTAGCA-1	0	0	0.720024	0	0.279976	LumA
								GTGCAGCCAGTGTACT-1	0	0	0.720041	0.279959	0	LumA
								AGCTTCCAGCCTGCCA-1	0	0	0.658179	0.123857	0.217963	LumA
								GACGCTGCAAGGAGTC-1	0	0	0.720146	0	0.279854	LumA
								TGAGCATGTCGCAACC-1	0	0	0.686447	0.067414	0.246139	LumA
								TTGGATGGTACCGGCT-1	0	0	0.654309	0.131764	0.213928	LumA
								ACCTACCTCCTCATAT-1	0	0	0.7202	0	0.2798	LumA
								GTGGTTAGTCTGCCTT-1	0	0	0.720207	0	0.279793	LumA
								CTATCCGAGGTGCTAG-1	0	0	0.705528	0.029463	0.265009	LumA
								CCAAGCGGTGCGGCTT-1	0	0	0.720487	0	0.279513	LumA
								TGCGATACACCAGCGT-1	0	0	0.719375	0.00225289	0.278372	LumA
								CATCAAGGTGCGCTCA-1	0	0.0600739	0.629082	0.188026	0.122818	LumA
								GAAGCGAAGCGTATGG-1	0	0.0991442	0.642001	0.200922	0.0579329	LumA
								GGCTTGGTCGATAACC-1	0	0	0.720583	0	0.279417	LumA
								TCACATTCAGGACTTT-1	0	0	0.705108	0.263927	0.0309651	LumA
								CTGTACCTCCGTGCGA-1	0	0.18941	0.630794	0	0.179796	LumA
								GGGTTATCAGAACTTC-1	0	0.0366764	0.702369	0	0.260954	LumA
								AGGTAGGGTTAGAAAC-1	0	0	0.717344	0.00690608	0.27575	LumA
								TTGGATGAGCCTTTCC-1	0	0	0.70456	0.0325733	0.262866	LumA
								GTTCCGTTCTAGGAAA-1	0	0.086461	0.643054	0.201218	0.069267	LumA
								AGATCCACACGTCGTG-1	0	0.0802059	0.630664	0.100343	0.188787	LumA
								GATGATCAGCCATTGT-1	0	0	0.721066	0	0.278934	LumA
								AGAGCAGTCTCAGAAC-1	0	0	0.690391	0.0614235	0.248185	LumA
								CAACCAACAGGTTCCG-1	0	0	0.721109	0	0.278891	LumA
								ATCACTTAGAGAGAAC-1	0	0.0117155	0.699163	0.256799	0.0323222	LumA
								AACGTCACACTTCTCG-1	0	0.192567	0.634975	0	0.172458	LumA
								TCTCTGGAGCTCGAAG-1	0	0	0.721208	0	0.278792	LumA
								TCAAGCATCATTATCC-1	0	0	0.720535	0.278108	0.00135713	LumA
								AAGCGAGCAAGCACCC-1	0	0	0.713243	0.0160218	0.270736	LumA
								ATTCGTTTCTATTGTC-1	0	0	0.718482	0.0055871	0.27593	LumA
								ACTTCCGAGCTGTACT-1	0	0	0.644814	0.153118	0.202068	LumA
								GAGTTACGTCGCAGTC-1	0	0	0.721434	0.278566	0	LumA
								CTCATTATCATCACAG-1	0	0	0.719726	0.00350343	0.276771	LumA
								CCCGAAGGTAACCCGC-1	0	0	0.721478	0	0.278522	LumA
								CTCCTCCTCGAGATAA-1	0	0	0.721502	0	0.278498	LumA
								CTAACCCGTGCAACGA-1	0	0	0.721561	0	0.278439	LumA
								CGACAGCAGTGTAGAT-1	0	0.0742574	0.669901	0.0292079	0.226634	LumA
								GGCACGTGTACAGAAT-1	0	0.00408623	0.7196	0	0.276314	LumA
								CGTTGGGGTAATGTGA-1	0	0	0.721751	0	0.278249	LumA
								GGGACAAAGCGTTAGG-1	0	0.136923	0.615245	0.076116	0.171716	LumA
								CTTCTAAAGTTGCGAG-1	0	0	0.721774	0	0.278226	LumA
								CCTCTAGCAGTAGAAT-1	0	0	0.696417	0.0507402	0.252843	LumA
								TTATTGCCAAAGCAAT-1	0	0	0.669732	0.226085	0.104183	LumA
								GCCAGCACATATGAAG-1	0	0	0.721833	0	0.278167	LumA
								GGCACGTAGAAATTCG-1	0	0	0.721929	0	0.278071	LumA
								TCCCACATCAGCTGTA-1	0	0.0824705	0.637272	0.0868737	0.193383	LumA
								TCCCAGTCACACAGCC-1	0	0.0718738	0.686045	0	0.242081	LumA
								ACACGCGGTGGGATTG-1	0	0.178422	0.632772	0	0.188806	LumA
								AGGTCTAGTCATAGTC-1	0	0.00761278	0.695959	0.0444549	0.251974	LumA
								GGTGAAGAGTCTACCA-1	0	0	0.722033	0	0.277967	LumA
								CAACGATGTAATACCC-1	0	0.079771	0.615461	0.171389	0.133379	LumA
								TGGGCTGTCCTCTCGA-1	0	0.0580802	0.648637	0.0888938	0.204389	LumA
								GTAAGTCTCTATCCAT-1	0	0	0.67648	0.0913237	0.232197	LumA
								ATTACTCCACCGAATT-1	0	0.0305725	0.647471	0.203113	0.118844	LumA
								TTTACCAAGTAGTCCT-1	0	0	0.637682	0.169039	0.193279	LumA
								GTGTAACGTAACAGTA-1	0	0.0430651	0.70071	0	0.256225	LumA
								AGGATCTGTACTGTTG-1	0	0	0.722379	0	0.277621	LumA
								GGAACCCCAGGACTAG-1	0	0	0.682888	0.079101	0.238011	LumA
								AGTCACATCAACTGGT-1	0	0	0.722525	0	0.277475	LumA
								GCAGTTAGTGGACAGT-1	0	0	0.714507	0.0161041	0.269389	LumA
								CTGATCCGTCTGTGTA-1	0	0.0684098	0.64082	0.0952327	0.195537	LumA
								GTGTAACGTTCCGTTC-1	0	0	0.722699	0	0.277301	LumA
								TTTACTGAGTGTTGAA-1	0	0.0215488	0.632189	0.186667	0.159596	LumA
								TGTAACGCATAGCACT-1	0	0	0.693823	0.0578856	0.248292	LumA
								AACCACATCTTTCCAA-1	0	0.0415425	0.702016	0	0.256442	LumA
								CAACAGTGTTATCTTC-1	0	0	0.722867	0	0.277133	LumA
								TCCTCCCGTTAAACAG-1	0	0	0.719639	0.00652325	0.273838	LumA
								AATGCCAGTAGACAGC-1	0	0.116842	0.664551	0	0.218607	LumA
								CTCCATGGTTGTTTGG-1	0	0	0.722979	0	0.277021	LumA
								GCTCAAACAGCCCAGT-1	0	0	0.722995	0	0.277005	LumA
[truncated: 1,415 more rows]
