# Supplementary material for: Single‐cell RNA sequencing reveals the characteristics of cerebrospinal fluid tumour environment in breast cancer and lung cancer leptomeningeal metastases
Source: Clin Transl Med. 2022 Jun 9;12(6):e885. doi: 10.1002/ctm2.885 (PMC9178395; doi:10.1002/ctm2.885)
Supplement: Supplementary file 6 — Supporting Material [file CTM2-12-e885-s003.xlsx]

## Sheet: Table S6
Table S6. The CTAs enrichment in CSF-CTCs of breast cancer
PCT in CSF-CTCs > 0.05, PCT in normal epithelial cells < 0.5; Wilcoxon Rank-Sum test, adjusted P-value < 0.001.
PCT: the percentage of cells where the gene is detected
Gene	PCT in CSF-CTCs from BC-LM-B, BC-LM-C, BC-LM-E		PCT in normal breast epithelial cells of Normal sample 4	adjusted P-value	average log2Flodchange (upregulated in CSF-CTCs)		PCT in normal breast epithelial cells of Normal sample 5	adjusted P-value	average log2Flodchange (upregulated in CSF-CTCs)		PCT in normal breast epithelial cells of Normal sample 6	adjusted P-value	average log2Flodchange (upregulated in CSF-CTCs)
GPATCH2	0.482		0.079	5.4729e-171	1.40843		0.182	5.18836e-85	1.38722		0.153	1.36811e-97	1.31371
PRAME	0.364		0	0	2.63975		0	0	2.63975		0	0	2.63975
KIAA0100	0.302		0.052	3.53957e-99	0.848811		0.083	8.32289e-80	1.14948		0.068	7.12601e-92	1.08627
DCAF12	0.302		0.113	1.30004e-29	0.0828846		0.179	5.35611e-10	0.399995		0.058	2.43878e-107	0.979554
ODF2	0.259		0.046	4.80252e-82	0.745484		0.13	3.52307e-17	0.597761		0.048	3.95375e-95	1.03119
SPAG1	0.205		0.037	2.99359e-62	0.549762		0.062	1.85981e-42	0.725802		0.058	1.12843e-43	0.64637
ATAD2	0.161		0.046	5.17107e-28	0.566005		0.048	5.05193e-35	0.902012		0.097	0.000590141	0.414006
CEP55	0.117		0	6.94227e-103	1.16111		0.002	8.45686e-147	1.14397		0.059	4.71339e-06	0.561535
NR6A1	0.109		0.011	4.57985e-51	0.680728		0.029	5.27288e-26	0.670801		0.016	5.06428e-49	0.712441
CCDC110	0.056		0.005	1.83035e-27	0.221046		0.023	0.000276587	0.122331		0.005	4.47351e-34	0.262437
SPEF2	0.05		0.003	1.03e-26	0.273737		0.019	0.000192999	0.167141		0.013	4.58328e-10	0.19539
Gene	PCT in CSF-CTCs from BC-LM-F		PCT in normal breast epithelial cells of Normal sample 4	adjusted P-value	average log2Flodchange (upregulated in CSF-CTCs)		PCT in normal breast epithelial cells of Normal sample 5	adjusted P-value	average log2Flodchange (upregulated in CSF-CTCs)		PCT in normal breast epithelial cells of Normal sample 6	adjusted P-value	average log2Flodchange (upregulated in CSF-CTCs)
GPATCH2	0.656		0.079	0	0.170272		0.182	0	0.165963		0.153	0	0.150638
KIAA0100	0.601		0.052	0	0.169504		0.083	0	0.216604		0.068	0	0.207379
DCAF12	0.572		0.113	1.88e-271	0.0248939		0.179	6.97886e-230	0.0937312		0.058	0	0.191879
SPAG1	0.566		0.037	0	0.207494		0.062	0	0.232473		0.058	0	0.221525
ODF2	0.469		0.046	0	0.0937362		0.13	4.72419e-222	0.0687206		0.048	0	0.136407
SPEF2	0.381		0.003	0	0.152067		0.019	0	0.140519		0.013	0	0.143654
CCDC110	0.335		0.005	0	0.125119		0.023	0	0.114329		0.005	0	0.129451
