# Supplementary material for: Single‐cell RNA sequencing reveals the characteristics of cerebrospinal fluid tumour environment in breast cancer and lung cancer leptomeningeal metastases
Source: Clin Transl Med. 2022 Jun 9;12(6):e885. doi: 10.1002/ctm2.885 (PMC9178395; doi:10.1002/ctm2.885)
Supplement: Supplementary file 7 — Supporting Material [file CTM2-12-e885-s001.xlsx]

## Sheet: Table S7
Table S7. The difference of the activity of TFs regulation between different cell groups by one-way ANOVA.
the average activity of 17 TFs regulation calculated by AUCell R-package in five subtype-specific CSF-CTCs (Basal, Her2, LumA, LumB, Normal), and normal breast epithelial cells of one basal cluster (N4-B) and two Luminal clusters (N4-L1 and N4-L2) from one Normal sample (N4, GSE113197)
	BCLAF1 (1880g)	ELF2 (322g)	DDIT3 (42g)	ELF1 (2182g)	CEBPD (176g)	JUN (122g)	FOS (98g)	ATF3 (1724g)	POLR2A (359g)	THAP11 (126g)	SREBF2 (1562g)	E2F3 (250g)	E2F1 (508g)	YY1 (1431g)	GATA2 (13g)	RELA (17g)	MAX (10g)
one-way ANOVA	P value	P value	P value	P value	P value	P value	P value	P value	P value	P value	P value	P value	P value	P value	P value	P value	P value
Basal vs N4-L1	2.38e-08	2.38e-08	2.38e-08	2.38e-08	2.38e-08	2.38e-08	2.38e-08	2.38e-08	0.849669	0.119125	2.38e-08	2.38e-08	2.38e-08	0.000470223	2.38e-08	0.247176	0.0323199
Basal vs N4-B	2.38e-08	2.38e-08	2.38e-08	2.38e-08	2.38e-08	2.38e-08	2.38e-08	2.38e-08	0.761797	0.274653	2.38e-08	2.38e-08	2.38e-08	0.00242368	2.38e-08	0.765449	0.0746772
Basal vs N4-L2	2.38e-08	2.38e-08	2.38e-08	2.38e-08	2.38e-08	2.38e-08	2.38e-08	2.38e-08	0.905789	0.334347	2.38e-08	2.38e-08	2.38e-08	0.000495412	2.38e-08	0.091455	0.0963599
Her2 vs N4-L1	0.0148794	0.67334	0.00173664	2.38e-08	2.38e-08	2.38e-08	2.38e-08	2.38e-08	0.999089	0.992512	2.44e-08	2.38e-08	2.38e-08	0.0860431	0.0172907	0.949582	0.999909
Her2 vs N4-B	0.0147581	0.64503	0.00286442	2.38e-08	2.38e-08	2.38e-08	2.38e-08	2.38e-08	0.998517	0.995857	2.61e-08	2.38e-08	2.38e-08	0.103752	0.0191075	0.98047	0.999962
Her2 vs N4-L2	0.0277584	0.626057	0.00255574	2.38e-08	2.38e-08	2.38e-08	2.38e-08	2.38e-08	0.999087	0.995118	2.68e-08	2.38e-08	2.38e-08	0.0664075	0.0191876	0.899434	0.999927
LumA vs N4-L1	2.38e-08	2.38e-08	2.38e-08	2.38e-08	2.38e-08	2.38e-08	2.38e-08	2.38e-08	2.38e-08	0.0303998	2.38e-08	2.38e-08	2.38e-08	2.38e-08	5.02e-06	1.84e-05	0.000945644
LumA vs N4-B	2.38e-08	2.38e-08	2.38e-08	2.38e-08	2.38e-08	2.38e-08	2.38e-08	2.38e-08	2.38e-08	0.0122115	2.38e-08	2.38e-08	2.38e-08	2.38e-08	2.84e-05	0.00321288	0.00512814
LumA vs N4-L2	2.38e-08	2.38e-08	2.38e-08	2.38e-08	2.38e-08	2.38e-08	2.38e-08	2.38e-08	7.45e-08	0.0687046	2.38e-08	2.38e-08	2.38e-08	2.38e-08	0.000369262	1.59e-05	0.014415
LumB vs N4-L1	2.38e-08	2.38e-08	2.68e-08	0.417981	2.38e-08	2.38e-08	2.38e-08	2.38e-08	0.000760504	0.00325548	2.38e-08	0.0765348	0.983805	0.858556	1	0.330826	0.600365
LumB vs N4-B	2.38e-08	2.38e-08	4.17e-08	0.325295	2.38e-08	2.38e-08	2.38e-08	2.38e-08	0.000556737	0.00194767	2.38e-08	0.0540758	0.995067	0.916103	1	0.577765	0.675574
LumB vs N4-L2	2.38e-08	2.38e-08	4.59e-08	0.300594	2.38e-08	2.38e-08	2.38e-08	2.38e-08	0.0011792	0.0032961	2.38e-08	0.128918	0.986921	0.75747	1	0.185691	0.648768
Normal vs N4-L1	2.38e-08	2.63e-08	2.38e-08	2.38e-08	2.38e-08	2.38e-08	2.38e-08	2.38e-08	0.944129	0.945271	2.38e-08	2.38e-08	2.38e-08	0.331145	2.38e-08	0.0810687	0.813674
Normal vs N4-B	2.38e-08	2.56e-08	2.38e-08	2.38e-08	2.38e-08	2.38e-08	2.38e-08	2.38e-08	0.899461	0.988144	2.38e-08	2.38e-08	2.38e-08	0.508179	2.38e-08	0.354618	0.902039
Normal vs N4-L2	2.38e-08	3.4e-08	2.38e-08	2.38e-08	2.38e-08	2.38e-08	2.38e-08	2.38e-08	0.96043	0.985913	2.38e-08	2.38e-08	2.38e-08	0.220433	2.38e-08	0.0280802	0.882691
